# Supplementary material for: CARM1-mediated OGT arginine methylation promotes non-small cell lung cancer glycolysis by stabilizing OGT
Source: Cell Death Dis. 2024 Dec 23;15(12):927. doi: 10.1038/s41419-024-07313-1 (PMC11666572; doi:10.1038/s41419-024-07313-1)
Supplement: Supplementary file 10 — Dataset S1A peptides [file 41419_2024_7313_MOESM10_ESM.xlsx]

## Sheet: Sheet1
Sequence	# PSMs	# Proteins	# Protein Groups	Protein Group Accessions	Modifications	PEP	IonScore	Charge	MH+ [Da]	ΔM [ppm]	RT [min]	# Missed Cleavages
IVGLDQVTGmTETAFGSAYK	1	2	1	P35580	M10(Oxidation)	8.096e-09	141.01	2	2104.03	0.979023	28.6834	0
SmEAEmIQLQEELAAAER	2	3	1	P35579	M2(Oxidation); M6(Oxidation)	4.207e-08	140.74	2	2080.95	-0.228388	26.5723	0
TELEDTLDTTAAQQELR	2	1	1	P35580		1.195e-08	138.98	2	1933.93	-1.01364	25.0129	0
DAASLESQLQDTQELLQEETR	1	1	1	P35580		1.017e-07	130.8	2	2404.15	-0.208409	31.5884	0
KVDDDLGTIESLEEAK	2	1	1	P35580		2.936e-08	130.38	2	1761.87	-1.07875	24.9938	1
NTTQNTGYSSGTQNANYPVR	3	1	1	Q12965		1.32e-06	128.93	2	2172.99	-1.90318	16.7561	0
GSSGGGcFGGSSGGYGGLGGFGGGSFR	2	1	1	P13645	C7(Carbamidomethyl)	1.595e-08	128.83	2	2342.98	-0.0182252	26.8407	0
SSQTSGTNEQSSAIVSAR	1	1	1	O60763		1.18e-07	125.94	2	1809.86	-0.294044	15.445	0
GGGGGGYGSGGSSYGSGGGSYGSGGGGGGGR	2	7	1	H6VRF8		2.06999e-10	120.91	2	2383.95	1.01596	14.9657	0
AIGGGLSSVGGGSSTIK	1	8	1	B4DRR0		4.108e-08	120.45	2	1447.78	1.18925	20.5428	0
NLFEDQNTLTSIcEK	1	5	1	P55060	C13(Carbamidomethyl)	3.37e-06	119.72	2	1811.85	-0.205012	26.6311	0
AQAELENVSGALNEAESK	1	2	1	Q7Z406		4.527e-06	118.27	2	1859.9	3.0953	23.9444	0
NTGESASQLLDAETAER	1	6	2	A0A0D9SFK2;B4E0T8		9.9e-08	117.65	2	1791.83	-0.472646	22.8361	0
DFSALESQLQDTQELLQEENR	2	3	1	P35579		3.049e-07	117.25	2	2493.17	-0.665987	32.0545	0
AETEcQNTEYQQLLDIK	2	1	1	P13645	C5(Carbamidomethyl)	7.04e-07	115.63	2	2082.96	-0.119105	27.0884	0
HSQAVEELAEQLEQTK	2	3	1	P35579		5.062e-09	115.03	2	1839.91	-0.596301	25.5734	0
RDQAVMISGESGAGK	1	7	1	F5H6E2		9.74e-07	114.84	2	1505.74	2.48474	15.033	1
SGGGGGGGGcGGGGGVSSLR	1	1	1	P13645	C10(Carbamidomethyl)	2.314e-08	114.34	2	1549.68	-0.165033	14.6057	0
IAQSEAELISDEAQADLALR	2	7	1	A0A0A0MRM8		4.337e-07	114.17	2	2143.08	-3.48164	30.4327	0
VANPSGNLTETYVQDR	1	6	1	P21333		5.948e-07	113.22	2	1763.86	0.733638	20.969	0
LQNELDNVSTLLEEAEK	2	1	1	P35580		5.985e-08	112.73	2	1944.98	0.811028	31.5183	0
GSDSEDGEFEIQAEDDAR	1	2	1	Q8TDD1		3.407e-05	111.81	2	1969.79	-1.8566	22.0353	0
VAEFFQGVDVIVNASSVEDIDAGAIGQR	1	4	3	Q16643;D6R9W4;D6RCR4		6.193e-08	111.11	3	2906.45	-0.812497	32.2138	0
GWSmSEQSEESVGGR	1	6	1	Q53GG0	M4(Oxidation)	1.066e-06	110.7	2	1641.68	-0.935226	16.8206	0
FSScGGGGGSFGAGGGFGSR	2	6	1	H6VRF8	C4(Carbamidomethyl)	5.179e-08	109.97	2	1765.73	-2.08899	21.2091	0
TLLTGDGGGEATGSPLAQGK	2	9	1	B9EGI2		1.354e-05	109.24	2	1829.92	0.437715	22.2485	0
DAGEGGLSLAIEGPSK	1	9	1	P21333		1.601e-07	108.55	2	1500.75	-0.599614	25.5705	0
SQNIVTDSSSLSAEAIR	2	4	1	D6W5C0		2.595e-07	108.39	2	1777.89	-0.534379	23.7631	0
VNSININQGSITFAGGPGR	2	4	2	F5H6E2;D3DTH7		1.523e-07	108.07	2	1901.98	-1.69794	25.2983	0
KLEGDSTDLSDQIAELQAQIAELK	1	4	1	P35579		5.928e-08	107.69	3	2615.34	0.979534	32.0448	1
mTLVASEDYGDTLAAIQGLLK	1	7	1	A0A384P5S9	M1(Oxidation)	1.264e-05	107.57	2	2225.14	0.295088	32.5198	0
TSVQTEDDQLIAGQSAR	2	11	1	P35221		1.623e-05	107.37	2	1818.89	2.19756	19.931	0
NSmIALVDNLASK	1	4	1	O94832	M3(Oxidation)	7.319e-05	107.07	2	1391.72	-1.45374	24.9448	0
VIDSSDVVVQVLDAR	1	2	1	Q13823		3.329e-07	105.69	2	1614.87	-1.14175	30.8775	0
FFQPTEmAAQDFFQR	2	2	1	O95782	M7(Oxidation)	5.76e-05	105.61	2	1878.85	1.83715	29.8794	0
GDADQASNILASFGLSAR	1	5	1	P43243		4.055e-06	105.35	2	1792.87	-5.18428	31.855	0
HATALEELSEQLEQAK	2	1	1	P35580		6.183e-09	105.33	2	1796.9	-0.298381	28.6594	0
LGIYDADGDGDFDVDDAK	1	11	1	Q12797		1.29e-05	105.11	2	1900.81	-1.67714	26.6381	0
LGIYDADGDGDFDVDDGk	1	1	0		K18(Methyl)	4.703e-05	105.11	2	1900.81	-1.67714	26.6381	0
VTDEmFLEALNSK	3	4	1	O94832	M5(Oxidation)	7.017e-05	104.91	2	1512.72	-0.545729	27.7366	0
QcANLQNAIADAEQR	1	4	1	P13647	C2(Carbamidomethyl)	0.0001496	104.09	2	1701.79	-4.50399	23.6587	0
VVESmQSTLDAEIR	1	1	1	Q9Y623	M5(Oxidation)	2.145e-05	103.86	2	1593.78	1.09234	20.3615	0
AcLISLGYDVENDR	1	4	1	O43707	C2(Carbamidomethyl)	8.314e-07	103.86	2	1624.76	0.665165	27.8451	0
GSLGGGFSSGGFSGGSFSR	1	1	1	P13645		2.14e-07	103.42	2	1707.77	-2.26796	24.982	0
NFILDQTNVSAAAQR	2	16	1	B3KX72		5.314e-07	103.38	2	1647.84	-0.94057	24.8504	0
ALEVFPEFAAAHSNLASVLQQQGK	3	2	1	O15294		3.736e-09	103.36	2	2555.33	0.32801	31.1231	0
VVESMQSTLDAEIR	1	1	1	Q9Y623		2.906e-06	103.15	2	1577.78	-1.19104	24.8817	0
GGSGGGGSISGGGYGSGGGSGGR	1	1	1	P35908		7.244e-08	103.06	2	1741.74	-3.27594	13.3697	0
LVSIGAEEIVDGNAK	2	3	1	O43707		2.345e-06	103.02	2	1514.81	-0.451397	24.2365	0
IAEcSSQLAEEEEK	1	1	1	P35580	C4(Carbamidomethyl)	1.229e-06	102.83	2	1622.72	0.525252	16.852	0
VGEATETALTcLVEK	1	4	1	P16615	C11(Carbamidomethyl)	1.178e-06	102.75	2	1620.82	1.35177	26.7608	0
ETTDTDTADQVIASFK	1	6	1	O43707		2.303e-06	102.03	2	1741.81	-1.7231	27.5665	0
SDLEMQYETLQEELMALK	1	2	1	P35527		4.932e-06	101.74	2	2171.02	-1.48286	32.3368	0
TQLEELEDELQATEDAK	3	10	2	P35579;P35580		4.962e-08	101.46	2	1961.92	-0.152269	30.3454	0
QSLEASLAETEGR	2	1	1	P13645		6.386e-06	101.07	2	1390.68	0.280951	22.3498	0
IANLQTDLSDGLR	1	6	1	P21333		2.073e-05	100.72	2	1415.75	-0.174095	25.6039	0
QISNLQQSISDAEQR	2	7	1	H6VRF8		7.239e-07	100.58	2	1716.85	0.178658	22.6405	0
IGNLQTDLSDGLR	1	2	1	O75369		1.659e-05	100.43	2	1401.73	-0.854683	25.2996	0
TTLQVDTLNAELAAER	3	1	1	P35580		9.956e-06	100.29	3	1744.91	1.31523	26.4427	0
GGSGGSYGGGGSGGGYGGGSGSR	2	2	1	P35527		1.266e-08	100.2	2	1791.73	0.0845955	12.4737	0
xVLSGGTTmYPGIADR	1	1	1	A0A2R8YFE2	X1(T); M9(Oxidation)	1.946e-05	99.94	2	1654.81	-1.31682	22.1842	0
KLDGETTDLQDQIAELQAQIDELK	1	1	1	P35580		4.535e-07	99.92	3	2714.37	-0.670231	32.0517	1
LVGSVNLFSDENVPR	1	3	1	Q9BQG0		8.018e-07	99.76	2	1645.86	0.771143	28.0071	0
SVTDYAQQNPAAQIPAR	1	3	1	A0A0A0MRM8		2.757e-06	99.51	2	1829.91	0.060587	21.2077	0
TPTGEGLLDSPSK	1	4	2	O95425;B4E3H1		3.07e-07	99.45	2	1301.66	0.353223	19.9894	0
NLEAVETLGSTSTIcSDk	1	22	1	P05023	C15(Carbamidomethyl); K18(Methyl)	8.947e-06	99.32	2	1938.93	-1.44936	24.7619	0
LQAALEAEEPDDER	1	5	1	A8K6U7		8.173e-05	99.07	2	1585.73	-2.49801	19.4951	0
LLDEEEATDNDLR	1	4	1	Q4W4Y1		2.507e-05	98.89	2	1532.7	-1.74183	20.915	0
AGGIETIANEYSDR	1	7	1	Q59GF8		6.91e-05	98.57	2	1495.7	-3.06866	23.4296	0
mTLGmIWTIILR	1	24	2	P12814;O43707	M1(Oxidation); M5(Oxidation)	0.0002062	98.48	2	1479.81	-0.47419	32.6878	0
LLQTDDEEEAGLLELLK	1	4	1	P55060		2.944e-05	98.46	2	1929	-0.941988	32.1789	0
NVIVLQTVLQEVR	1	3	1	A8QI98		3.216e-06	98.45	2	1510.89	-0.82918	31.6463	0
TQmLDQEELLASTR	1	14	1	P33176	M3(Oxidation)	4.626e-06	98.41	2	1650.8	-0.483496	23.0658	0
VDNSSLTGESEPQTR	1	20	1	P05023		1.499e-05	98.22	2	1619.75	-2.04796	15.4704	0
GSGGGSSGGSIGGR	1	7	1	H6VRF8		2.53e-06	98.19	2	1092.5	-0.16307	9.8549	0
NTGVILANDANAER	1	1	1	P46087		7.33e-06	98.08	2	1457.73	-0.550988	19.2581	0
TESSSAQQVAVSR	1	11	1	A0A0G2JHN8		1.964e-06	97.92	2	1349.67	0.704029	13.4359	0
IAEFTTNLTEEEEK	1	4	1	P35579		4.559e-06	97.42	2	1653.78	-3.55107	23.3769	0
EIETYHNLLEGGQEDFESSGAGK	2	2	1	P35527		1.693e-08	97.34	2	2510.13	0.880233	24.9356	0
ISIEmNGTLEDQLSHLK	1	5	1	O43707	M5(Oxidation)	1.726e-06	97.28	3	1943.97	-2.17564	26.3363	0
HGVQELEIELQSQLSK	2	2	1	P35527		1.139e-07	96.22	2	1837.96	-1.4555	28.3053	0
SPmQEEEDLAAGVGR	1	2	1	Q92560	M3(Oxidation)	0.0001803	95.95	2	1604.72	-1.19264	21.3439	0
IDSANmNDDITTSLR	1	5	1	A8QI98	M6(Oxidation)	8.02e-06	95.69	2	1681.77	0.137254	20.4196	0
HYAGDVVYSVIGFIDK	2	4	1	O94832		6.453e-07	95.67	2	1782.91	-0.545365	31.7526	0
QKEEESQQQAVLEQER	2	7	1	A0A0A0MRM8		7.214e-07	95.67	2	1958.95	2.79523	15.1368	1
NVQALEIELQSQLALK	1	1	1	P13645		5.16e-07	95.41	2	1797.01	-1.94489	31.4673	0
LAASGEGGLQELSGHFENQK	2	3	1	Q16643		3.347e-06	95.29	2	2072	-0.225603	23.2939	0
NNSELLNNLGNFINR	1	3	1	A8K492		3.152e-06	95.25	2	1731.88	0.719645	31.0665	0
GSPSSYTVQTAQDQAGVTSIR	2	3	1	Q96H55		2.816e-05	95.07	2	2153.04	-1.50602	21.3396	0
ALINADELASDVAGAEALLDR	1	7	1	A0A384P5S9		5.208e-05	95.02	2	2127.1	1.44026	33.0109	0
SSISALNSSQLEPVVR	1	4	1	Q96N67		1.32e-05	94.95	2	1686.9	-0.804354	24.8934	0
VVSIIAELLSTK	2	5	1	O94832		1.036e-05	94.93	2	1272.78	0.479581	32.6155	0
NQLEESEFTcAAAVK	1	5	1	A0A0D9SFK2	C10(Carbamidomethyl)	1.229e-06	94.86	2	1696.79	3.86144	22.5449	0
LSDDNTIGKEEIQQR	2	6	1	A0A384P5S9		2.74e-05	94.56	2	1745.87	-0.144778	16.586	1
YLTESYGTGQDIDDR	1	15	1	A0A0A0MRM8		3.567e-06	94.27	2	1732.76	-0.810995	20.3854	0
VLATAFDTTLGGR	1	12	1	Q59GF8		0.0001809	93.93	2	1321.7	-4.71339	25.9117	0
LVQEALEAVPR	1	2	1	A0A0B4J2E5		8.132e-05	93.68	2	1224.69	-1.18103	23.7385	0
DTINTScDIELLAAcR	1	7	1	A0A0A0MRM8	C7(Carbamidomethyl); C15(Carbamidomethyl)	5.292e-07	93.58	2	1851.86	-0.668766	28.5694	0
TTNFAGILSQGLR	1	3	1	P09874		1.863e-05	93.54	2	1377.75	-0.242973	30.1597	0
LHDINAQmVEDQGFLDSLR	1	13	1	H0UID5	M8(Oxidation)	5.203e-06	93.51	3	2217.06	-0.90184	27.0334	0
GDVVLQSDHVIETLTK	3	4	2	F5H6E2;D3DTH7		2.056e-06	93.47	2	1753.93	-2.56272	26.2974	0
AETLASSLQEDLAHTR	1	6	1	B2RMV2		3.106e-06	93.26	3	1741.87	-2.78892	26.156	0
ATDLGGTSQAGTSQR	1	5	1	Q05DV5		2.918e-05	93.22	2	1449.69	-0.823148	12.9074	0
mASSVGNVADSTEPTK	1	2	1	O15294	M1(Oxidation)	1.199e-05	93.21	2	1609.74	0.529619	15.2958	0
GVGIISEGNETVEDIAAR	1	21	1	P05023		1.246e-07	92.86	2	1829.93	2.97261	26.6296	0
SSGPTSLFAVTVAPPGAR	2	8	1	B3KX72		0.0002295	92.69	2	1714.92	3.94402	29.1014	0
ELESQISELQEDLESER	2	4	1	P35579		1.38e-06	92.35	2	2033.94	-3.27333	30.4808	0
AIQINPAFADAHSNLASIHK	2	2	1	O15294		1.387e-07	92.3	2	2118.11	-0.332969	22.9243	0
SAQSLEYcAELLGLDQDDLR	2	14	1	A0A0A0MRM8	C8(Carbamidomethyl)	3.234e-06	92.23	2	2296.07	-1.82756	31.1924	0
VSLAGAcGVGGYGSR	1	2	1	P13647	C7(Carbamidomethyl)	6.14e-06	92.22	2	1410.68	-0.00307786	20.6379	0
mEDSVGcLETAEEVKR	1	2	1	P35579	M1(Oxidation); C7(Carbamidomethyl)	1.31e-06	91.8	3	1868.84	-0.543597	19.0464	1
FVVDGDTPLIENGK	1	5	1	O94832		4.503e-06	91.66	2	1503.77	-1.09706	25.0806	0
NQALNTDNYGHDLASVQALQR	1	6	1	A0A384P5S9		3.103e-08	91.5	3	2328.13	0.128641	23.5413	0
AQQmVEILSDENR	2	4	1	Q4VCS5	M4(Oxidation)	2.313e-05	91.41	2	1548.73	-2.98152	20.0716	0
EAYPEEAYIADLDAK	1	3	1	A0A024R1Y2		3.354e-06	91.41	2	1697.79	0.091715	27.6798	0
FAIQDISVEETSAK	1	23	2	P12814;O43707		1.494e-06	91.28	2	1537.77	-0.343301	25.6676	0
SNEEEETSDSSLEK	1	1	1	O95425		7.44e-06	91.11	2	1583.65	-0.537122	13.6878	0
SQVmDEATALQLR	1	4	1	Q15149	M4(Oxidation)	1.453e-05	90.82	2	1477.73	-0.482997	22.2297	0
mQQNIQELEEQLEEEESAR	2	4	1	P35579	M1(Oxidation)	9.397e-07	90.75	3	2349.05	-0.365756	28.2061	0
SLEAEILQLQEELASSER	2	1	1	P35580		1.273e-07	90.6	2	2045.04	0.0798473	32.5474	0
TSSGDASSLSIEETNK	1	2	1	O43290		2.707e-06	90.46	2	1625.75	-0.351827	18.001	0
LSDSTTGADSLLDISSEADQQDLLSLLQAK	1	2	2	Q9P0K7;B4DNL3		2.114e-06	90.42	3	3134.56	-0.629568	32.6892	0
HFALDAAATVAAQR	2	4	1	Q4VCS5		3.476e-07	90.3	2	1441.75	-1.62605	22.0894	0
KGAGDGSDEEVDGK	2	3	1	P35579		5.668e-05	90.27	2	1363.6	0.0413156	9.70355	1
TELEDTLDSTAAQQELR	1	3	1	P35579		4.835e-06	90.24	3	1919.92	0.987783	24.9045	0
LITGASDSELR	1	1	1	Q9UNX4		0.0001138	90.23	2	1161.61	2.06576	18.8406	0
TIAIIAEGIPEALTR	1	4	1	A0A024R1Y2		9.493e-05	90.13	2	1567.9	-1.73081	31.33	0
DKLDILGAAETGSGK	1	5	1	Q59FS7		1.046e-06	89.85	2	1474.78	2.13619	22.9456	1
SISISVAGGGGGFGAAGGFGGR	1	1	1	P35908		4.404e-07	89.75	2	1838.91	-0.284555	27.1229	0
NPTSSSEFYK	1	1	1	Q4VCS5		0.0001158	89.48	2	1159.53	-0.599206	16.9506	0
SLIEPVNQSIVVSGESGAGK	1	6	1	Q96H55		2.812e-06	89.34	2	1971.04	-1.08179	25.0847	0
SSLSSAQADFNQLAELDR	2	7	1	A0A384P5S9		7.554e-05	89.3	2	1951.94	-0.22185	29.5782	0
QEYDESGPSIVHR	2	23	2	B4E335;A0A2R8YFE2		2.306e-06	89.27	2	1516.7	-1.70796	16.7963	0
ADHPPAEVTSHAASGAK	3	4	1	Q53GG0		5.185e-08	89.25	3	1645.79	-0.450758	11.1371	0
FGGSGSQVDSAR	1	4	1	Q13200		2.62e-05	89.24	2	1167.54	-0.595864	13.5691	0
LLDAQLATGGIVDPR	1	4	1	Q15149		2.726e-05	89.19	2	1538.85	-0.373192	26.7939	0
GSNEEDTDTPLFIGK	1	3	1	A6NHR9		0.0003952	89.19	2	1622.75	0.18921	24.8682	0
QNPLLAEAYSNLGNVYK	5	4	2	O15294;C9JZL3		5.206e-07	89.07	2	1893.98	4.99835	30.7185	0
LTDQLPLIIVcDR	1	4	1	Q00610	C11(Carbamidomethyl)	6.731e-06	88.81	2	1555.85	-0.595111	31.2239	0
LQNELDNVSTLLEEAEKK	2	1	1	P35580		2.048e-07	88.69	3	2073.07	0.224814	30.579	1
LLVLYSGEDDELLQR	1	2	1	Q9H3U1		5.11e-06	88.63	2	1762.93	2.38688	30.2179	0
EFAGEDTSDLFLEER	1	4	1	O14980		1.344e-06	88.6	2	1757.79	0.350255	28.4952	0
VLETAEDIQER	1	9	1	A0A384P5S9		0.0001303	88.49	2	1302.65	0.719542	18.4512	0
IDPSTLQmWANILK	2	2	1	O15294	M8(Oxidation)	3.227e-05	88.43	2	1645.87	3.76901	32.1527	0
KVEAQLQELQVK	1	3	1	P35579		2.199e-05	88.42	2	1412.81	-3.01184	19.7181	1
mQQALVQLQAAcEK	1	4	1	Q4VCS5	M1(Oxidation); C12(Carbamidomethyl)	1.887e-06	88.26	2	1633.8	-0.200743	21.5183	0
VSTTLNVAQAYYAR	1	2	1	E9PDF6		9.223e-06	88.21	2	1556.81	0.0250475	23.9007	0
LNDLEDALQQAK	1	7	1	H6VRF8		1.167e-05	88.2	2	1357.69	-0.901251	24.9148	0
VLFGEDDSLLR	1	3	1	Q92560		0.0001341	88.18	2	1263.66	0.672472	28.9822	0
SLDLDSIIAEVK	3	6	1	H6VRF8		7.391e-05	88.1	2	1302.71	-1.44841	31.7899	0
SKDTcIVISGESGAGK	2	5	1	O94832	C5(Carbamidomethyl)	2.459e-07	88.1	2	1608.79	0.150027	16.2806	1
LAATNALLNSLEFTK	1	5	1	B2RBR9		4.81e-06	88.01	2	1605.88	-0.32283	31.2897	0
AQQmTGAAVQTYLLEK	1	4	1	Q96H55	M4(Oxidation)	2.499e-05	87.98	2	1767.9	5.56039	24.2034	0
TIDDLKNQILNLTTDNANILLQIDNAR	1	1	1	P13645		1.264e-05	87.91	3	3052.63	1.72745	32.6169	1
LGSSEVEQVQLVVDGVK	2	4	1	B4DUP1		1.463e-05	87.72	2	1785.96	-0.867898	28.7723	0
ILAAILHLGNLK	2	5	1	O94832		4.174e-05	87.71	2	1275.81	-0.219919	29.0527	0
mLDAEDIVNTARPDEK	2	3	1	O43707	M1(Oxidation)	1.662e-05	87.65	2	1832.88	4.25049	22.481	0
TSTTGVATTQSPTPR	1	9	1	B7Z8W3		2.203e-05	87.49	2	1504.76	-1.00794	13.8688	0
LLQFYAETcPAPER	2	7	1	F5H6E2	C9(Carbamidomethyl)	1.061e-05	87.49	2	1694.82	-0.72556	25.572	0
AVPLALALISVSNPR	2	5	1	Q13200		2.402e-06	87.35	2	1520.92	0.0604397	32.1804	0
LNQVcATHQHFESR	2	3	1	E9PDF6	C5(Carbamidomethyl)	8.691e-06	87.21	2	1726.8	-2.44894	13.3627	0
WENPGLGAESHTDSLR	1	5	2	Q53GG0;F8VVQ7		0.0003598	87.16	2	1768.82	-2.1295	20.3601	0
ADIGVAmGIAGSDVSK	1	13	1	P05023	M7(Oxidation)	1.883e-06	87.14	2	1506.74	-1.41877	21.1228	0
ANLQIDQINTDLNLER	2	3	1	P35579		4.794e-07	86.97	2	1869.97	-0.174965	27.941	0
EAVcEVALDYK	1	5	1	D6W5C0	C4(Carbamidomethyl)	4.147e-05	86.91	2	1296.61	-3.31363	22.5273	0
APSVATVGSIcDLNLK	1	5	1	O75369	C11(Carbamidomethyl)	7.878e-07	86.82	2	1644.86	-0.0856871	26.6628	0
IAQLEEELEEEQGNTELINDR	2	3	1	P35579		1.696e-05	86.75	2	2472.18	2.12419	27.6841	0
QEPDNTGVLLLLSSIHFQcR	2	4	2	O15294;C9JZL3	C19(Carbamidomethyl)	1.031e-07	86.66	3	2327.18	-0.247531	32.0808	0
DLNSQADSLmTSSAFDTSQVK	1	6	1	A0A384P5S9	M10(Oxidation)	9.709e-06	86.61	2	2261.03	0.681958	24.4147	0
RFEEALQTIFNR	2	4	1	O94832		5.127e-07	86.57	2	1523.8	0.871416	27.677	1
FEDEDSDDVPR	1	1	1	P49756		3.871e-05	86.56	2	1323.53	-1.09496	17.0522	0
SMEAEMIQLQEELAAAER	1	3	1	P35579		2.817e-06	86.35	2	2048.96	-1.50169	31.9994	0
NVSTGDVNVEMNAAPGVDLTQLLNNMR	2	1	1	P13645		6.436e-07	86.25	3	2872.39	0.104905	32.2934	0
VQALEEANNDLENK	2	1	1	P35527		4.553e-06	86.18	2	1586.77	0.886168	19.8624	0
GSVAEAEDcYNTALR	3	2	1	O15294	C9(Carbamidomethyl)	1.97e-06	86.04	2	1655.73	-0.568955	20.7989	0
VQDSNAEILANYR	1	5	1	B7ZKM7		1.893e-05	86.03	2	1492.74	2.18113	22.2583	0
TEEASSGFLPGDR	1	11	1	B7Z8W3		9.47e-05	85.87	2	1365.63	-0.231457	21.2902	0
LAQAEEQLEQETR	1	4	1	Q7Z406		1.753e-05	85.83	2	1544.76	0.482713	19.2811	0
KLVSIVADQLEK	4	2	1	O15294		4.224e-06	85.81	2	1342.79	0.184557	22.8333	1
QFASQANVVGPWIQTK	3	5	1	O43707		5.689e-06	85.78	2	1773.92	-5.18982	27.1408	0
AQQMVEILSDENR	1	4	1	Q4VCS5		1.102e-05	85.65	2	1532.74	-1.47206	24.1794	0
GVVDSDDLPLNVSR	1	5	1	Q5CAQ5		2.486e-06	85.64	2	1485.76	1.31512	25.0208	0
EELITNWEQIR	1	7	1	A0A384P5S9		3.393e-05	85.58	2	1430.73	3.65709	28.1357	0
EGSSEKEEGEQEEGETEAEAEGEEAEAK	1	6	1	A5YM63		6.138e-05	85.45	3	2997.21	-0.110454	16.971	1
EGTQASEGYFSQSQEEEFAQSEELcAK	2	4	1	Q16643	C25(Carbamidomethyl)	3.797e-07	85.4	3	3069.29	-1.11293	25.9675	0
SLYDEVAAQGEVVR	1	5	1	P07814		0.000185	85.36	2	1535.77	-1.43995	25.1474	0
IFLLTNNNLLLADQK	3	4	1	E9PDF6		4.478e-06	85.17	2	1729.99	0.221806	31.6173	0
mDGTYAcSYTPVK	2	4	1	O75369	M1(Oxidation); C7(Carbamidomethyl)	0.001268	85.04	2	1508.65	6.42912	18.6151	0
SPSDSSTASTPVAEQIER	4	5	1	Q16643		9.999e-06	85.01	2	1861.87	-2.2852	19.6055	0
NVLDTSWPTPPPALR	3	1	1	D3DTH7		1.091e-05	84.9	2	1663.88	-0.8892	29.91	0
ASSVGNVADSTEPTKR	1	2	1	O15294		2.756e-05	84.88	2	1618.8	-0.623719	13.4816	1
TEDFIIDTLELR	1	4	1	Q01780		6.839e-05	84.86	2	1464.76	0.98841	31.8839	0
LVGILDILDEENR	1	14	1	A0A0A0MRM8		8.416e-06	84.86	2	1498.81	-0.261998	32.2806	0
VASGSDLHLTDIDSDSNR	1	3	1	A0A0D9SFK2		1.437e-05	84.57	3	1901.88	-1.49843	20.612	0
LSENAGIQSLLLSK	1	2	2	Q9P0K7;B4DNL3		3.952e-05	84.48	2	1472.83	-0.57645	28.9214	0
TFEmSDFIVDTR	1	4	1	O75369	M4(Oxidation)	1.695e-05	84.34	2	1476.67	-0.872869	25.5042	0
cPENAFFLDHVR	2	4	2	F5H6E2;D3DTH7	C1(Carbamidomethyl)	8.472e-06	84.28	2	1504.7	-0.475052	24.3849	0
LGTDLEYLK	2	2	1	O15294		0.0002713	84.15	2	1051.57	0.486114	24.0244	0
LVSIGAEEIVDGNVK	1	18	1	P12814		4.607e-05	84.09	2	1542.83	-2.37451	25.9993	0
GFSSGSAVVSGGSR	1	1	1	P35908		2.071e-05	84.03	2	1254.61	-0.602833	16.7797	0
VLFASQEIPASPFR	1	4	1	O75369		0.0003519	83.96	2	1561.83	-2.22264	29.7463	0
AFGPGLQGGSAGSPAR	1	5	1	P21333		2.604e-06	83.94	2	1429.72	0.916817	19.3498	0
NSLQEQQEEEEEAR	1	1	1	P35580		4.845e-06	83.78	2	1718.75	3.29977	14.9741	0
mQNNEELPTYEEAK	1	1	1	Q4VCS5	M1(Oxidation)	6.049e-06	83.76	2	1711.75	0.895585	18.7466	0
ALEEAANSGGLNLSAR	1	2	1	A8KA33		3.858e-05	83.75	2	1572.79	-1.97612	21.7153	0
LQQALTQLQSAcEK	1	1	1	Q8IY63	C12(Carbamidomethyl)	5.588e-06	83.75	2	1617.82	-1.10684	20.9624	0
ASNTADTLFQEVLGR	1	2	1	B3KPN7		1.669e-05	83.75	2	1621.81	-4.92974	31.7036	0
LREDENAEPVGTTYQK	2	4	2	Q16643;D6R9W4		6.038e-08	83.58	2	1849.9	2.7858	15.0868	1
VEGTEPTTAFNLFVGNLNFNK	2	4	1	P19338		7.221e-06	83.45	2	2312.16	1.57002	32.2223	0
GSSSGGGYSSGSSSYGSGGR	1	1	1	P35908		9.772e-05	83.38	2	1740.71	1.25235	12.6734	0
HQAFEAEVQANSGAIVK	1	9	1	A0A384P5S9		3.971e-06	83.17	3	1798.91	-0.114566	20.4494	0
TIPLYNLTGLSVSNGK	2	5	1	O94832		0.0001847	83.16	2	1676.93	2.02585	30.3361	0
LINNNPEIFGPLK	1	1	1	Q9NW13		7.307e-05	83.13	2	1468.81	-0.877242	27.3297	0
QLEESVDALSEELVQLR	1	11	1	P33176		1.136e-05	83	2	1958.01	1.1052	31.8535	0
NSMIALVDNLASK	1	4	1	O94832		4.421e-06	82.94	2	1375.72	-1.08522	30.9094	0
GEELLSPLNLEQAAYAR	2	5	2	F5H6E2;D3DTH7		2.284e-06	82.9	2	1873.96	-1.04203	31.1174	0
QSVEADINGLR	1	7	1	P13645		9.915e-05	82.85	2	1201.62	-1.4957	22.0514	0
GVIDmGNSLIER	1	6	1	A0A384P5S9	M5(Oxidation)	6.632e-05	82.8	2	1319.66	-0.966831	22.4441	0
QTNLENLDQAFSVAER	1	3	1	Q15149		6.392e-05	82.33	2	1834.9	1.15968	28.7612	0
TGGYLTESGYVNLQR	1	4	1	B4DZC3		3.636e-06	82.27	2	1657.82	0.570645	24.0326	0
ETADTDTADQVmASFK	1	7	1	P12814	M12(Oxidation)	1.768e-05	82.07	2	1745.76	1.22384	20.9009	0
TILTYAEEDLELR	1	5	1	Q96N67		0.000165	81.98	2	1565.81	1.43038	30.922	0
NKLNDLEDALQQAK	1	7	1	H6VRF8		1.692e-05	81.59	2	1599.83	-2.49513	25.0278	1
LELLAAYEEVIR	5	4	2	Q16643;D6R9W4		1.014e-05	81.57	2	1418.79	-0.109489	31.7156	0
DTSFLGSDDIGNIDVR	1	2	1	P49792		0.0001791	81.43	2	1723.81	-1.56906	29.2496	0
VVQETVLVEER	1	12	1	A0A0J9YY18		0.0001621	81.32	2	1300.71	-4.1527	20.8399	0
AQQmVEILTEENR	1	1	1	Q8IY63	M4(Oxidation)	2.329e-05	81.28	2	1576.77	2.53647	20.8849	0
NILAEQLQAETELFAEAEEmR	2	1	1	P35580	M20(Oxidation)	3.13e-06	81.23	3	2451.17	-0.271339	32.2713	0
RAELVcLNNTEISENSSDLSQK	1	2	2	Q9P0K7;B4DNL3	C6(Carbamidomethyl)	8.581e-08	81.1	3	2507.2	-0.927654	22.3783	1
SQISSVNSDVEALR	1	9	1	B9EGI2		8.123e-06	81.07	2	1504.76	0.283378	22.5722	0
LTEmETLQSQLmAEK	1	4	1	P35579	M4(Oxidation); M12(Oxidation)	3.408e-05	80.78	2	1783.84	-0.37515	22.0879	0
VAASQLTcLGcLELIAK	3	2	1	O15294	C8(Carbamidomethyl); C11(Carbamidomethyl)	0.0002655	80.72	2	1846.98	1.32227	31.4153	0
ITENSIVENLK	1	2	1	Q12965		0.000185	80.68	2	1259.68	-2.09985	23.4757	0
LTVSSLQESGLK	1	9	1	P21333		6.775e-05	80.6	2	1261.7	-0.7618	22.4539	0
LNDGNEYLFQAK	1	5	1	D6W5C0		1.129e-05	80.49	2	1411.69	0.228928	23.5639	0
NSPGSQVASNPR	1	3	1	B4DZC3		9.251e-05	80.4	2	1213.59	-0.564529	11.3071	0
VALSNmNVIDR	1	8	1	B7Z4B2	M6(Oxidation)	0.0002216	80.31	2	1247.64	0.951678	19.2002	0
NYSPYYNTIDDLKDQIVDLTVGNNK	2	1	1	P35527		2.828e-06	80.25	3	2902.41	-0.558709	31.9824	1
AQLEQSVEENKER	2	3	1	Q96SB3		1.252e-05	80.23	2	1559.77	0.611676	13.6864	1
GQFSTDELVAEVEKR	1	4	1	Q00610		3.774e-05	80.19	3	1707.85	-2.14355	26.2392	1
ALAQEDQGAGEVER	1	1	1	O15020		3.285e-06	80.18	2	1472.7	-0.733687	15.2552	0
SADESGQALLAAGHYASDEVR	1	7	1	A0A384P5S9		9.846e-09	79.95	3	2147	0.66963	23.5813	0
IEEGTYGVVYR	1	14	1	B4E0M9		0.001907	79.88	2	1285.64	-1.00533	21.1242	0
SSSVGSSSSYPISPAVSR	1	4	1	Q15149		3.163e-05	79.87	2	1754.85	-0.599203	20.2571	0
TGISDVFAK	1	4	1	P19338		0.0006888	79.84	2	937.499	-0.219136	23.8625	0
GSGGLGGAcGGAGFGSR	1	10	1	B4DRR0	C9(Carbamidomethyl)	7.455e-06	79.76	2	1424.63	-1.14394	18.4337	0
NLEAVETLGSTSTIcSDK	1	22	1	P05023	C15(Carbamidomethyl)	0.0001527	79.74	2	1924.91	-2.27133	24.5644	0
FEEALQTIFNR	2	4	1	O94832		5.425e-05	79.73	2	1367.69	-0.33444	29.7478	0
EVASNSELVQSSR	1	3	1	P08779		3.111e-05	79.69	2	1405.69	0.606997	16.0044	0
FSGSGSGTAFTLR	1	1	1	A0A125QYY8		1.744e-05	79.68	2	1287.63	0.76525	22.5776	0
QEGGQEAAAPAR	1	1	1	P38935		0.0003623	79.64	2	1184.57	0.898741	10.3721	0
TDTESELDLISR	1	8	1	A0A024R652		4.643e-05	79.54	2	1378.66	-3.6941	25.0008	0
LLILADMADVYK	1	7	1	P35221		8.29e-05	79.36	2	1364.75	-1.0983	31.6852	0
IVESDVGDSFYIR	1	6	1	A0A087X0K9		2.978e-05	79.3	2	1499.73	-3.0068	25.988	0
LQSSLESEVSVLASK	1	3	2	Q9P0K7;B4DNL3		9.915e-06	79.19	2	1576.84	-0.444315	27.6106	0
SQESSTLEGGPSAR	1	5	1	B4DLW4		0.0002988	79.15	2	1405.66	4.86443	14.4595	0
SPAEScDLLGDIQTcIR	1	2	1	Q9BQG0	C6(Carbamidomethyl); C15(Carbamidomethyl)	5.625e-06	79.1	2	1934.89	-1.02409	29.4479	0
AQAVSEEEEEEEGK	1	6	1	Q59FS7		2.313e-05	79.04	2	1563.66	-2.53286	13.3766	0
TIDDLEDEVYAQK	1	2	1	A7XZE4		0.0003254	78.93	2	1538.72	0.219928	24.6922	0
ELPTAFDYVEFTR	1	6	1	A0A384P5S9		3.152e-05	78.91	2	1587.77	-0.488248	31.2225	0
SLNNQFASFIDK	1	7	1	H6VRF8		8.75e-05	78.89	2	1383.69	0.701369	28.0056	0
WGSNELPAEEGK	1	1	1	P16615		5.283e-05	78.87	2	1316.61	-0.315641	19.8675	0
ELTNQQEASVER	1	8	1	Q59F36		1.956e-05	78.8	2	1403.68	1.3214	14.7455	0
VVSSVLQFGNISFK	1	1	1	P35580		4.468e-06	78.8	2	1524.84	-0.0214354	31.1288	0
SLEDVTAEYIHK	2	2	2	Q9P0K7;B4DNL3		8.057e-05	78.76	2	1404.7	-2.84794	23.6517	0
KIEDLGAAmEEALILDNK	1	6	1	A0A384P5S9	M9(Oxidation)	1.995e-05	78.74	3	1989.02	1.39291	26.1327	1
FGQGGAGPVGGQGPR	1	3	1	P23246		2.321e-06	78.73	2	1341.67	0.295203	16.3735	0
ISIGGGScAISGGYGSR	1	11	1	B4DRR0	C8(Carbamidomethyl)	2.843e-05	78.67	2	1598.76	-0.0778717	21.5456	0
KmEDSVGcLETAEEVKR	2	2	1	P35579	M2(Oxidation); C8(Carbamidomethyl)	5.568e-06	78.63	3	1996.93	0.377994	17.0016	2
SSPSVLIHSLGK	1	2	2	Q9P0K7;B4DNL3		2.708e-05	78.62	3	1224.7	0.493866	21.6656	0
NSLQEQQEEEEEARK	2	1	1	P35580		2.964e-05	78.59	2	1846.84	-2.81133	13.3083	1
AmVSNAQLDNEK	1	8	1	Q05D04	M2(Oxidation)	0.001224	78.53	2	1335.62	-3.71507	13.6446	0
ISSmTETAPR	1	1	1	A6NEM2	M4(Oxidation)	0.000255	78.36	2	1108.53	0.959259	11.7556	0
GISQEQmNEFR	1	11	1	P12814	M7(Oxidation)	0.0002396	78.28	2	1354.61	0.16703	16.8902	0
DVEDEILWVGER	1	4	1	D6W5C0		3.961e-05	78.26	2	1459.7	-1.14529	31.2884	0
NVSTGDVNVEmNAAPGVDLTQLLNNMR	3	1	1	P13645	M11(Oxidation)	2.921e-07	78.2	3	2888.39	-0.058119	32.0156	0
WELLQQVDTSTR	1	7	1	H6VRF8		1.074e-05	78.12	2	1475.75	0.336065	27.7989	0
ASSVGNVADSTEPTK	1	2	1	O15294		2.077e-06	78.09	2	1462.7	1.92813	15.0262	0
FEVFcYALSPDDGTNFR	2	2	1	O15294	C5(Carbamidomethyl)	4.538e-06	78.01	2	2037.9	-1.02549	31.1883	0
DIENQYETQITQIEHEVSSSGQEVQSSAK	1	2	1	P35527		2.295e-07	77.95	3	3264.52	1.17141	30.76	0
EYQAGDFEAAER	2	4	2	O15294;C9JZL3		9.825e-05	77.94	2	1385.6	-0.889615	19.4774	0
HQVEYLGLLENVR	2	4	1	O94832		6.96e-06	77.89	2	1569.84	1.16971	27.3256	0
IAALQAFADQLIAAGHYAK	1	6	1	A0A384P5S9		4.05e-06	77.88	3	1972.07	-0.0322865	31.9908	0
SLSNSNPDISGTPTSPDDEVR	1	4	1	Q96N67		0.002948	77.88	2	2188	-0.480011	19.8055	0
NAEAVLQSPGLSGK	1	3	1	Q13045		1.731e-05	77.86	2	1370.73	-0.464761	21.0928	0
ETVSEESNVLcLSK	1	4	1	P13639	C11(Carbamidomethyl)	1.111e-05	77.69	2	1594.77	5.6139	23.1691	0
VDINTEDLEDGTcr	1	10	1	P21333	C13(Carbamidomethyl); R14(Methyl)	0.0005274	77.6	2	1650.73	-0.473162	21.8965	0
VTMESALTAR	1	4	1	F5H6E2		0.001396	77.55	2	1078.56	-1.00133	21.0627	0
VDINTEDLEDGTcR	1	10	1	P21333	C13(Carbamidomethyl)	0.0001158	77.54	2	1636.71	-0.0144428	21.6699	0
SmEAEMIQLQEELAAAER	5	3	1	P35579	M2(Oxidation)	2.538e-05	77.46	3	2064.96	-0.423255	30.687	0
NNDALHmSLESLIcESR	1	14	1	A0A0A0MRM8	M7(Oxidation); C14(Carbamidomethyl)	4.045e-05	77.39	3	2004.91	-0.0754472	28.4058	0
AQVTELEDELTAAEDAK	1	3	1	Q7Z406		3.853e-05	77.35	2	1832.88	-0.369632	28.2667	0
KWENPGLGAESHTDSLR	1	5	2	Q53GG0;F8VVQ7		2.326e-05	77.33	3	1896.92	0.356427	18.359	1
SKEEAEALYHSK	2	1	1	P35908		4.208e-05	77.24	2	1391.68	-1.28548	12.7668	1
FLFDSVSSQNVGLR	1	4	1	O00410		6.689e-05	77.22	2	1568.81	2.6513	29.2943	0
TDPSTLTEEEVSK	1	4	1	A0A087WVM4		1.139e-05	77.1	2	1435.68	0.975643	19.0436	0
QSSSTNYTNELK	1	5	1	Q53GG0		1.816e-05	77.04	2	1371.64	-1.04741	16.9186	0
LNDLEEALQQAK	1	1	1	P35908		8.286e-06	76.95	2	1371.71	0.424602	25.9422	0
LQGQLEQGDDTAAER	1	4	1	Q8NE71		6.837e-06	76.93	2	1630.76	-2.78806	15.8485	0
VLAGETLSVNDPPDVLDR	1	8	1	A8K590		2.77e-05	76.91	2	1909.99	0.622657	26.7806	0
SQMTQEASDEAEDMK	1	2	2	Q9P0K7;B4DNL3		0.0002288	76.75	2	1699.68	2.36132	18.5137	0
mSSNSNFSEVTLAGLASK	1	6	2	B4E3H1;O95425	M1(Oxidation)	5.468e-05	76.44	2	1858.88	-0.60547	27.0115	0
mQGTLEDQIISANPLLEAFGNAK	1	6	2	Q9Y623;P12882	M1(Oxidation)	0.0001462	76.42	3	2476.24	-1.29001	32.5877	0
LEEmFPDEVDTPR	1	1	1	Q2NL82	M4(Oxidation)	6.238e-05	76.36	2	1593.71	0.64186	22.79	0
TVATLSILGTR	1	4	1	Q9H3U1		0.0008412	76.28	2	1131.67	1.41471	26.6684	0
AVIYNPATQADWTAK	2	4	1	P35580		1.534e-05	76.25	2	1648.83	-1.08376	24.6841	0
QDVDNASLAR	1	5	1	B0YJC4		7.516e-05	76.2	2	1088.53	0.67042	14.829	0
YNYLSLDSAK	1	4	1	E9PDF6		0.0003842	76.19	2	1173.58	-1.55207	23.6748	0
SPSGSAFGSQENLR	1	5	1	Q96N67		2.071e-06	76.19	2	1436.68	-0.390054	18.386	0
SLNNQFASFIDKVR	1	7	1	H6VRF8		2.043e-05	76.17	3	1638.86	-0.709966	28.7584	1
LGDLQADSEESQR	1	6	2	A0A0D9SFK2;B4E0T8		1.125e-05	76.12	2	1447.67	1.46934	16.8595	0
GVIDMGNSLIER	1	6	1	A0A384P5S9		6.923e-05	76.08	2	1303.67	-1.32106	26.6036	0
SSEELLSALQK	1	9	1	A0A0A0MRM8		0.0001117	76.07	2	1204.64	-1.00995	25.1994	0
ISPTFADAYSNmGNTLK	4	2	1	O15294	M12(Oxidation)	7.176e-06	76.07	2	1845.87	-0.1953	23.6695	0
DVLLQVDDER	1	3	1	P35579		0.0002878	76.06	2	1201.6	-1.4961	23.6761	0
LGLQNDLFSLAR	1	6	1	B7Z4B2		5.123e-05	76.02	2	1346.74	0.893105	31.2611	0
LNALGFSLEQR	1	6	1	B2RMV2		4.512e-05	75.96	2	1247.67	0.132066	27.6325	0
LALDVEIATYR	1	20	3	P35908;P13647;B4DRR0		9.399e-05	75.94	2	1263.7	1.54733	28.3067	0
SQFEELcAELLQK	1	6	1	A0A024RDQ0	C7(Carbamidomethyl)	1.387e-05	75.91	2	1594.78	-0.586929	30.1152	0
LESENDEYER	1	1	1	O94906		0.0001404	75.9	2	1283.54	0.63497	13.7655	0
ISPTFADAYSNMGNTLK	2	2	1	O15294		1.301e-05	75.89	2	1829.87	0.0260488	27.2231	0
VLQALGSEPIQYAVPVVK	2	4	2	F5H6E2;D3DTH7		7.881e-06	75.89	2	1911.09	-0.405747	29.2694	0
VVSLEAELQDISSQESK	2	5	1	A0A0D9SFK2		9.607e-05	75.88	2	1861.94	-0.851678	30.5642	0
EAGAGGLAIAVEGPSK	1	10	1	P21333		9.02e-07	75.87	2	1426.75	-0.442924	22.9994	0
LQQELDDLTVDLDHQR	3	1	1	P35580		3.056e-06	75.87	3	1937.95	-1.13241	26.0213	0
ELLSNVDEGIYQLEK	1	6	1	Q92974		0.0001954	75.83	2	1749.89	-0.0232995	29.9447	0
QVVSELAEcVR	1	5	1	Q9HBB9	C9(Carbamidomethyl)	9.557e-05	75.8	2	1289.65	-2.25016	22.2145	0
KDDPVTNLNNAFEVAEK	2	4	1	O43707		7.235e-07	75.8	2	1903.94	0.092248	25.0533	1
AENSLVVVGGADDNLR	1	5	1	Q9P2N6		0.0001137	75.77	2	1628.83	0.80525	23.554	0
LVSIVADQLEK	4	2	1	O15294		0.0001315	75.72	2	1214.7	1.00739	23.1718	0
FALGSVVAVTK	1	5	1	Q01780		5.412e-05	75.68	2	1091.65	1.17538	26.5074	0
DVTGAEALLER	1	6	1	A0A384P5S9		0.0001383	75.65	2	1173.61	-0.148139	25.7033	0
KVEDLFLTFAK	2	6	1	A0A384P5S9		2.219e-05	75.61	2	1310.74	0.364843	29.4464	1
QEEEAGALEAGEEAR	1	4	1	Q7Z406		4.537e-05	75.6	2	1588.71	-1.4382	17.7204	0
DLSSVQTLLTK	1	7	1	A0A384P5S9		0.0002758	75.42	2	1204.68	-0.607131	28.8501	0
TTFQENTQSISVR	1	2	1	A6NHR9		1.691e-05	75.42	2	1510.75	-0.875517	19.8451	0
EKGSVAEAEDcYNTALR	2	2	1	O15294	C11(Carbamidomethyl)	2.828e-06	75.38	2	1912.87	-0.554594	19.2595	1
NTDQASmPDNTAAQK	1	8	1	P35579	M7(Oxidation)	0.0001923	75.33	2	1607.69	-1.87547	10.0126	0
ERPGEQSEVAQLIQQTLEQER	1	3	1	Q96SB3		4.79e-08	75.29	3	2468.24	0.306361	31.1202	0
LAQVSPELLLASVR	1	3	1	A8KA19		1.395e-05	75.28	2	1495.88	-0.167458	31.4836	0
MLSFQGLAELAHR	3	3	2	O15294;C9JZL3		3.41e-06	75.26	3	1472.77	-0.085497	30.0791	0
APVPASELLASGVLSR	2	3	1	Q15149		8.772e-06	75.21	2	1566.88	-1.2554	29.7506	0
EGTQASEGYFSQSQEEEFAQSEELcAk	3	4	1	Q16643	C25(Carbamidomethyl); K27(Methyl)	2.521e-05	75.16	2	3083.31	0.630371	26.0765	0
NTTGVTEEALK	1	6	1	A0A384P5S9		0.0001874	75.15	2	1162.59	-0.351979	16.8545	0
SEISENTDASGK	1	5	1	Q53GG0		9.451e-05	75.12	2	1237.55	-0.0601852	12.0803	0
NDGVLLLQALTR	1	1	1	O60763		4.338e-05	75.11	2	1312.76	0.0602931	31.7182	0
cLYASVLTAQPR	1	3	1	P13639	C1(Carbamidomethyl)	2.023e-05	75.11	2	1378.71	-1.52404	24.7916	0
AAVPSGASTGIYEALELR	1	19	1	A0A2R8Y798		0.0001512	75.1	2	1804.94	-2.24511	30.0848	0
EQLLQSNPVLEAFGNAK	2	8	1	E9PDF6		2.38e-06	75.07	2	1857.97	-0.636905	31.2527	0
AAEFGEPTSEQTGTAAGK	1	1	1	O95425		2.755e-07	75.06	2	1751.81	0.101597	17.1514	0
YEELQQTAGR	1	5	1	P13647		0.0001401	75.03	2	1194.57	-0.0875623	15.3355	0
EIcELTGIDQSVLER	2	2	1	E9PDF6	C3(Carbamidomethyl)	2.076e-05	74.99	3	1761.86	-3.23124	27.5904	0
KVPQVSTPTLVEVSR	2	13	1	H0YA55		0.0001955	74.98	2	1639.94	-0.762385	21.9758	1
SGGGGGGGLGSGGSIR	1	1	1	P35527		5.421e-06	74.86	2	1232.6	0.838271	14.8573	0
LGTDLEYLKK	2	2	1	O15294		0.0003387	74.82	2	1179.66	-0.18695	20.314	1
AAGSGELGVTmK	1	4	1	O75369	M11(Oxidation)	9.005e-05	74.72	2	1136.57	4.7405	15.1523	0
EmEENFAVEAANYQDTIGR	1	5	1	B0YJC4	M2(Oxidation)	1.587e-05	74.68	3	2202.95	-4.8189	26.1742	0
cGFQDDVAYGK	1	4	1	O94832	C1(Carbamidomethyl)	2.451e-05	74.6	2	1259.54	0.496582	19.9553	0
FSLIDLAGNER	1	3	1	B0AZS5		0.0003466	74.51	2	1234.64	-1.1407	30.3814	0
FPAVGEPNIQQYAQNmGLPQNR	3	2	1	O15294	M16(Oxidation)	5.133e-07	74.45	2	2488.2	0.404019	26.3611	0
AALEAAAAAAPER	1	1	1	Q86UK7		0.0001487	74.43	2	1211.64	2.74145	18.0579	0
SQGmASLNLPAVSWK	1	6	1	P35221	M4(Oxidation)	0.0002448	74.43	2	1604.81	1.015	27.6382	0
SQSLPTTLLSPVR	1	4	1	B4E2E5		0.0002501	74.42	2	1398.79	-0.48621	27.1268	0
GAPVGGHILSYLLEK	2	5	2	F5H6E2;D3DTH7		1.252e-06	74.39	2	1553.87	-0.688598	29.3827	0
GDPLGGVISNYLLEK	2	5	1	E9PDF6		4.781e-06	74.39	2	1574.84	0.26784	31.5512	0
ETIFELEDEVEQHR	1	6	1	B2RMV2		1.306e-05	74.3	3	1773.83	-1.02472	28.3656	0
NmDPLNDNIATLLHQSSDK	2	4	1	P35579	M2(Oxidation)	1.558e-07	74.28	3	2142.01	0.0343212	27.7903	0
EWGEELQAVLR	1	5	1	Q9HBB9		9.656e-05	74.04	2	1329.68	0.401713	30.5818	0
LITDLQDQNQK	1	10	1	P33176		0.0002378	73.99	2	1315.68	-3.28005	18.7199	0
QDQSIILLGSSGSGK	1	5	2	A0A0D9SFK2;B4E0T8		3.372e-06	73.99	2	1489.79	2.26797	24.4926	0
AQLADSFHLQQFFR	1	7	1	A0A384P5S9		6.989e-06	73.97	3	1707.86	0.197628	30.3482	0
TALPAQSAATLPAR	1	5	1	D6W5C0		0.0001414	73.85	2	1367.76	-0.00259182	20.0235	0
mSASILLSK	1	2	1	Q9H3U1	M1(Oxidation)	0.0005091	73.83	2	965.532	-1.86362	20.5143	0
GSSGVGLTAAVTTDQETGER	1	8	1	B2R7C5		0.0001255	73.83	2	1935.93	-0.209137	21.0441	0
MQQNIQELEEQLEEEESAR	1	4	1	P35579		2.465e-06	73.79	3	2333.05	-0.795019	29.1581	0
SPSDSSTASTPVAEQIEr	2	5	1	Q16643	R18(Methyl)	0.0008211	73.78	2	1875.88	-5.20977	20.5553	0
ALEESNYELEGK	1	1	1	P13645		0.000198	73.76	2	1381.65	-0.0741232	19.3152	0
EVATNSELVQSGK	1	6	2	P02533;Q04695		4.268e-05	73.69	2	1361.69	-1.73256	16.1756	0
ISFLENNLEQLTK	1	18	1	P33176		3.313e-05	73.69	2	1548.83	-0.887284	30.68	0
mSQSIIVSGESGAGK	1	15	1	A0A0A0MRM8	M1(Oxidation)	2.008e-06	73.65	2	1466.71	-0.827177	17.4404	0
NVEGQDmLYQSLK	1	17	2	Q10567;H0UID5	M7(Oxidation)	0.0001659	73.54	2	1540.73	-1.1076	21.8897	0
ISAVSVAER	1	3	1	Q08211		0.000146	73.47	2	931.52	-0.493848	17.2087	0
QAGPAPAAATAASK	1	1	1	Q9BTC0		2.466e-06	73.35	2	1211.64	-0.0712411	12.9213	0
QGSGSGQSPSR	1	1	1	Q86YZ3		5.07e-05	73.18	2	1047.48	-2.26238	5.40708	0
GISQEQMNEFR	1	11	1	P12814		0.0001465	73.17	2	1338.61	-2.62659	20.6491	0
EESAADWALYTYEDGSDDLK	5	4	2	Q16643;D6R9W4		1.439e-06	73.14	3	2277.97	0.586769	30.2094	0
NEDVDPmAASAEYELEK	2	1	1	Q96SB3	M7(Oxidation)	9.742e-06	73.12	2	1926.82	-1.51327	22.0176	0
HSQAVEELAEQLEQTKR	1	3	1	P35579		1.825e-05	73.11	3	1996	-2.78101	23.6291	1
TGAAGAEALSLLLK	1	6	1	Q9P2N6		1.691e-05	73.1	2	1314.76	-0.709544	31.3546	0
LEDLEVVQQR	1	2	1	O15020		0.0001756	73.09	2	1228.65	-1.09733	21.4668	0
VITEYLNAQESAK	1	5	1	B2R5U1		0.0001488	73.05	2	1465.75	0.494366	21.7756	0
NDSFTTcIELGK	1	4	1	D6W5C0	C7(Carbamidomethyl)	9.314e-05	72.97	2	1384.64	-0.941077	24.5903	0
TLFATEDALEVR	3	5	2	F5H6E2;D3DTH7		6.084e-05	72.93	2	1364.71	0.390602	26.765	0
QKGDVVLQSDHVIETLTK	1	4	2	F5H6E2;D3DTH7		2.343e-06	72.91	3	2010.08	-0.960333	23.7838	1
GALALAQAVQR	1	8	1	A0A024R652		4.286e-05	72.89	2	1097.64	0.106131	22.7072	0
TLFATEDALEVr	1	5	2	F5H6E2;D3DTH7	R12(Methyl)	0.0003791	72.87	2	1378.72	0.368498	28.4418	0
ALVADSHPESER	2	4	1	D6W5C0		2.236e-05	72.81	2	1310.63	-2.41304	12.9751	0
GGGFGGGSSFGGGSGFSGGGFGGGGFGGGR	2	1	1	P35908		1.422e-05	72.71	2	2399.02	0.619349	27.6218	0
FGGALDAAAK	1	4	1	A0A024R1Y2		6.966e-05	72.63	2	920.486	2.14235	18.4648	0
SSLGSLQTPEAVTTR	1	5	1	Q05DV5		0.001185	72.59	2	1546.8	-2.69277	21.9377	0
SSSSGSVGESSSK	1	2	1	P13645		4.141e-05	72.58	2	1185.52	0.399654	8.03623	0
AGFAGDDAPR	1	45	2	P68133;B4E335		0.0001559	72.53	2	976.447	-0.938101	15.469	0
AGGIETIANEFSDR	1	3	1	A0A024RDQ0		0.0001057	72.53	2	1479.71	0.133743	27.5636	0
DAGYGGISLAVEGPSK	1	4	1	O75369		1.91e-06	72.48	2	1520.76	-0.714815	25.6067	0
GGSSSGGGYGSGGGGSSSVK	1	1	1	P35908		0.0001148	72.44	2	1588.68	-0.42453	10.8144	0
VASSPVMVSNPATR	1	3	2	A0A223PQH6;A6NEM2		0.0002062	72.42	2	1415.73	0.6371	19.2341	0
SNTENLSQHFR	1	5	2	Q53GG0;F8VVQ7		0.0002547	72.36	3	1332.63	-0.082052	15.9374	0
STQGVTLTDLQEAEK	1	7	1	B2RAH5		4.072e-06	72.36	2	1619.81	-1.00305	23.2169	0
FLEQQNQVLQTK	1	10	2	H6VRF8;P35908		1.938e-05	72.3	2	1475.78	-0.658594	20.5753	0
AGTQIENIEEDFR	1	16	1	P12814		2.905e-05	72.27	2	1521.72	-1.51504	26.6007	0
GQQHASVGAAFYVTGVTNQK	1	1	1	Q4VCS5		9.368e-07	72.22	3	2063.03	0.207305	22.2499	0
SGGGGGGGFGR	1	4	1	P13647		0.000107	72.19	2	865.393	2.24488	11.3902	0
GWSMSEQSEESVGGR	1	6	1	Q53GG0		0.0006121	72.16	2	1625.68	-3.02111	20.5948	0
AGTQIENIDEDFR	1	7	1	O43707		3.17e-05	72.03	2	1507.7	-0.055179	24.3571	0
LQNVQIALDYLR	1	6	1	Q15149		9.493e-05	71.99	2	1445.81	-0.547075	30.4505	0
VVIVDPETGK	1	4	1	Q15149		0.000278	71.94	2	1056.59	-1.21006	19.6441	0
GDEVmVELAENGK	1	4	1	P35580	M5(Oxidation)	5.42e-05	71.93	2	1406.64	-1.37294	20.1677	0
ISELEGNLQTLR	1	3	1	Q96SB3		7.557e-06	71.89	2	1372.74	-0.208233	23.8613	0
IAQLEEQLDNETK	3	3	1	P35579		2.717e-05	71.88	2	1530.76	-0.934245	21.7327	0
SSINDAAEFR	1	5	1	O94832		0.002056	71.87	2	1109.52	0.799972	19.2177	0
VEAQLQELQVK	1	3	1	P35579		4.64e-05	71.79	2	1284.72	-0.462157	22.1203	0
mSLLQLVEILQSK	2	6	2	F5H6E2;D3DTH7	M1(Oxidation)	1.325e-05	71.79	2	1517.86	-0.516088	32.7516	0
LNLVEAFVEDAELR	2	17	1	Q53FK0		0.0008568	71.72	2	1617.85	-0.173836	33.173	0
SPDSATVSGYDImK	1	13	1	B9EGI2	M13(Oxidation)	0.0001892	71.71	2	1486.67	-4.13582	19.0478	0
QVLALQSQLADTK	1	1	1	P35580		2.188e-05	71.56	2	1414.79	-1.03159	23.6396	0
NAGNEQDLGIQYK	1	7	1	P35221		2.65e-05	71.52	2	1449.69	-3.84187	19.545	0
EIGLLSEEVELYGETK	1	8	1	A0A024R652		1.531e-05	71.52	2	1808.92	2.13077	31.0276	0
VNGVDDAANFR	2	4	1	E9PDF6		5.363e-05	71.41	2	1177.56	1.28531	18.9036	0
GPFSEISAFK	1	4	2	A0A223PQH6;A6NEM2		0.0002519	71.38	2	1082.55	-0.279063	27.4114	0
LLDPEDVDVPQPDEK	1	3	1	Q15149		0.001291	71.28	2	1708.83	-0.569715	24.5068	0
IGELVGVLVNHFK	2	5	1	O94832		7.688e-06	71.22	2	1424.83	-0.331393	30.7228	0
SLAAALDILNTATR	1	1	1	Q8TB52		0.0001684	71.13	2	1429.8	-1.05275	31.6951	0
SPDFTNENPLETR	1	2	1	P05023		9.655e-05	71.12	2	1519.7	-4.06444	23.4129	0
TNAENEFVTIKK	2	7	1	H6VRF8		0.0003676	71.02	3	1393.73	-0.123411	18.3507	1
mLSFQGLAELAHR	5	3	2	O15294;C9JZL3	M1(Oxidation)	4.946e-06	70.97	3	1488.77	1.56813	28.4608	0
NVELVEGEEGR	1	5	1	E9PB90		0.0001245	70.88	2	1230.6	1.46814	18.6822	0
DTTVISHSPNTSYDTALEAR	2	4	1	Q4VCS5		2.77e-06	70.83	3	2178.04	3.74483	20.8821	0
VDQSILTGESVSVIK	1	5	2	Q8N3X5;P16615		1.813e-05	70.77	2	1574.86	-1.13489	26.0624	0
LDVTILSPSR	1	4	1	O75369		0.000563	70.75	2	1100.63	0.423416	25.6235	0
QLESTQTESNK	1	13	1	P33176		2.439e-05	70.74	2	1264.6	-0.0816633	10.3068	0
TINEVENQILTR	2	17	2	P12814;O43707		8.061e-05	70.74	2	1429.77	0.329388	24.2681	0
YLETADYAIR	1	2	1	O95782		0.0001865	70.71	2	1214.61	0.954664	22.3903	0
LTAELQDTK	1	6	2	A0A0D9SFK2;B4E0T8		0.0003756	70.63	2	1018.54	-0.369161	16.432	0
LEDcVLLATDVAAR	1	12	1	Q59FS7	C4(Carbamidomethyl)	0.0004707	70.61	2	1545.79	-5.03352	27.1136	0
SSTTSmTSVPKPLK	1	6	1	Q13200	M6(Oxidation)	0.0001997	70.57	3	1479.77	1.1253	14.7357	0
QQLSSEQVSR	1	1	1	Q9NW13		0.0002197	70.53	2	1161.58	-1.59207	13.2396	0
AAQAPSSFQLLYDLK	1	8	1	A0A024R652		7.839e-06	70.51	2	1651.87	-0.662147	31.1621	0
TITLEVEPSDTIENVK	2	36	1	F5H265		2.774e-06	70.47	2	1787.94	5.34468	26.0808	0
LIVNVNDLR	1	5	1	B2R7C5		0.0008991	70.44	2	1055.62	-0.0437299	25.252	0
NVQDAIADAEQR	1	1	1	P35908		3.482e-05	70.44	2	1329.64	0.588894	20.9988	0
LSLNIDPDAK	1	5	1	Q5CAQ5		0.0005202	70.42	2	1085.59	1.1397	23.9957	0
KTTLQVDTLNAELAAER	2	1	1	P35580		0.0001018	70.29	3	1873	-1.25094	23.5085	1
EEESQQQAVLEQER	1	7	1	A0A0A0MRM8		0.0003041	70.27	2	1702.79	1.70178	17.1542	0
SLLEGEGSSGGGGR	1	1	1	P13645		4.379e-05	70.17	2	1262.6	-0.770076	16.9695	0
ANLGVFSVFAPR	2	2	1	A6NHR9		3.308e-05	70.15	2	1277.7	0.740473	31.7871	0
MSQSIIVSGESGAGK	1	15	1	A0A0A0MRM8		4.003e-06	70.08	2	1450.72	2.72669	19.3962	0
LVPTGLDFGQEGFTR	1	1	1	P46087		3.632e-05	70.06	2	1636.83	0.387616	28.9186	0
SmLmEQDPDVAVTVR	1	2	1	A8K905	M2(Oxidation); M4(Oxidation)	0.002659	70.04	2	1722.8	-3.28419	20.9135	0
KYEDEINKR	2	3	1	P35908		0.00144	70.03	2	1194.61	-0.609402	11.0672	2
ELLQSFDSALQSVK	1	2	1	P49792		3.888e-05	69.98	2	1564.82	0.183908	31.0538	0
SKEQEVNELLQK	2	3	2	Q9P0K7;B4DNL3		0.0001422	69.97	2	1444.76	0.216413	19.0492	1
ATEAGSLEAR	1	6	1	Q92974		0.0002486	69.9	2	1004.5	0.0694432	13.6636	0
QAVEQQIQSHR	2	9	1	P33176		6.333e-05	69.84	2	1323.68	2.95702	13.2248	0
KDNYPQSVPR	3	3	2	F5H6E2;D3DTH7		0.0005305	69.82	2	1203.61	-1.2847	13.5447	1
YEELQVTAGR	1	10	1	B4DRR0		0.0002498	69.81	2	1165.59	2.04575	19.2864	0
mQAHIQDLEEQLDEEEGAR	1	1	1	P35580	M1(Oxidation)	3.52e-05	69.8	3	2256.99	-3.93358	23.447	0
NLPIYSENIIEmYR	1	3	1	P35580	M12(Oxidation)	7.918e-06	69.78	2	1770.87	-0.862101	29.7437	0
DQDNmQAELNR	1	14	1	P33176	M5(Oxidation)	0.0003798	69.74	2	1349.57	-2.23568	13.299	0
GGIQELIGLIK	1	1	1	P35251		0.004602	69.72	2	1140.7	-0.72563	32.0355	0
ELTTEIDNNIEQISSYK	3	1	1	P13645		2.882e-06	69.67	2	1996.97	-1.48031	28.7092	0
ENYLEENLLYAPSLR	1	2	1	H7BXY3		0.002333	69.62	2	1823.92	1.04052	31.1734	0
GFGFVDFNSEEDAK	1	6	1	P19338		2.933e-05	69.55	2	1561.67	-4.15672	28.7953	0
DELADEITNSASGK	1	1	1	P35580		2.931e-06	69.53	2	1449.67	-1.07642	22.9347	0
QGVDADINGLR	1	2	1	P35527		3.577e-05	69.51	2	1157.59	0.842477	20.7417	0
DLQGLTVEHAIDSFR	1	3	1	O43290		3.528e-05	69.51	3	1700.86	0.408479	29.8893	0
LLFNDVQTLK	1	3	1	Q15149		0.0002077	69.45	2	1190.68	-0.0816811	27.0665	0
TEmEDLmSSKDDVGK	1	3	1	P35579	M3(Oxidation); M7(Oxidation)	4.391e-05	69.4	3	1716.73	-2.01516	13.3546	1
LASDLLEWIR	1	9	2	P12814;O43707		0.0001295	69.34	2	1215.67	-0.900375	31.9809	0
SGQSALYDALFSSQSPK	1	6	1	P49792		7.026e-06	69.28	2	1785.87	0.121445	29.8701	0
KPITDDDVDR	1	1	1	P53618		5.025e-05	69.27	2	1173.57	-0.657106	12.4764	0
LEQEIATYR	1	20	3	P08779;P02533;Q04695		0.0006512	69.24	2	1122.58	0.457938	18.607	0
mQQALVQLQAAcEk	1	4	1	Q4VCS5	M1(Oxidation); C12(Carbamidomethyl); K14(Methyl)	0.0001237	69.24	2	1647.82	1.93411	21.7082	0
EVDEISPEDDQR	1	4	1	A0A494C001		3.297e-05	69.21	2	1431.62	-0.61127	16.8888	0
VQAVDAVAAELAAER	1	2	1	O15020		0.003038	69.03	3	1512.8	2.15164	27.9795	0
QGPEESGLGDGTGPK	1	5	2	A0A0D9SFK2;B4E0T8		8.398e-06	68.87	2	1428.66	1.87455	15.3589	0
YGGDEIPFSPYR	1	6	1	P21333		0.0002761	68.84	2	1400.65	-0.720363	26.404	0
SEQLEELFSQVGPVK	1	4	1	Q9NW13		0.0002294	68.82	2	1689.87	3.15536	30.9438	0
DLYANTVLSGGTTmYPGIADR	2	21	1	B4E335	M14(Oxidation)	0.0002416	68.82	3	2231.06	-0.296777	28.2376	0
LTAEDLFEAR	1	4	1	Q15149		0.0001554	68.77	2	1164.59	-0.580903	27.7645	0
VLANPGNSQVAR	1	3	1	B2RBR9		3.402e-05	68.76	2	1225.67	1.11286	15.0608	0
LANEGAcNEPVLR	1	3	1	Q9P2N6	C7(Carbamidomethyl)	0.000278	68.75	2	1442.7	-1.00095	18.5499	0
AALAATLEEYK	1	6	1	B2RMV2		0.0001509	68.68	2	1179.63	1.98875	24.1626	0
FNTSDVSAIEK	1	7	1	B4DG62		0.0001251	68.66	2	1210.59	-0.943034	20.7119	0
IEELEEELEAER	2	13	3	Q59EV3;Q9Y623;P12882		1.396e-05	68.64	2	1488.71	-0.753296	24.3108	0
LTTLELLEVR	1	5	1	D6W5C0		0.0002648	68.54	2	1186.7	0.247806	30.5237	0
GDFLFSSDHLIEmATK	2	4	1	E9PDF6	M13(Oxidation)	1.096e-06	68.53	2	1826.86	-0.363472	28.4277	0
AVLEQEETAAASR	1	10	1	A0A0J9YY18		0.0002069	68.52	2	1374.69	-0.221691	17.2947	0
LcPTHADSLNNLANIK	3	2	1	O15294	C2(Carbamidomethyl)	8.6e-07	68.52	2	1780.9	-1.27126	21.8608	0
VLYQVEGFVDKNNDLLYR	1	3	1	E9PDF6		1.294e-05	68.49	3	2185.14	5.33869	28.2447	1
AAVENLPTFLVELSR	1	3	1	B2RBR9		6.966e-05	68.46	2	1658.91	0.233522	32.3947	0
LFPDTPLALDANK	1	7	1	A8K590		1.001e-05	68.44	2	1414.76	0.436173	28.6763	0
YQTQPVTLGEVEQVQSGK	1	1	1	O95425		9.662e-05	68.4	2	1991.01	1.54429	24.0056	0
MQAHIQDLEEQLDEEEGAR	1	1	1	P35580		5.652e-06	68.26	3	2241	-3.01692	24.8	0
IcDQWDALGSLTHSR	2	3	1	O43707	C2(Carbamidomethyl)	3.954e-07	68.24	3	1758.82	1.13596	26.4977	0
LSVQSNPSPQLR	1	7	1	B4DLG2		0.002816	68.22	2	1325.71	-6.28448	18.6597	0
LQTSSVLVSGLR	1	6	1	P22314		0.0002861	68.2	2	1259.73	2.05702	24.5283	0
QPEGTGmIDEEFTVAR	1	13	1	P33176	M7(Oxidation)	6.285e-05	68.15	2	1795.82	0.891334	23.4652	0
GTEASSGTEAATGLEGEEK	1	2	1	B4DKU3		7.478e-06	68.13	2	1823.81	-0.850762	16.9331	0
KLEEEQIILEDQNck	1	4	1	P35579	C14(Carbamidomethyl); K15(Methyl)	0.0001198	68.12	2	1902.95	0.703633	21.0656	1
LDQPmTEIVSR	1	5	1	P22314	M5(Oxidation)	0.0001457	68.1	2	1304.65	0.179893	18.3562	0
EESQIPVDEVFFHR	1	2	1	B2R5U7		3.909e-05	68.07	3	1731.84	1.10587	27.6311	0
AAVELEEPEDAR	1	1	1	O94906		0.0008808	68.06	2	1328.63	-0.145467	19.3359	0
mGFTEVTPVTGASLR	1	4	2	A0A024DAK3;Q59EC0	M1(Oxidation)	0.0003007	68.02	2	1581.79	0.250957	24.2765	0
LSLGTYASLHGR	1	6	1	Q53GG0		4.662e-05	67.97	3	1274.68	-0.276692	21.3939	0
GILAADESTGSIAK	1	5	1	H3BUH7		1.244e-05	67.97	2	1332.7	-1.19239	20.7731	0
DEGEEEAEVELAESGR	1	4	1	Q7Z406		0.0001206	67.97	2	1748.75	-0.0904834	23.2019	0
FVmEVEVDGQK	1	9	1	A8K590	M3(Oxidation)	0.0006464	67.94	2	1296.61	-0.0347284	18.943	0
IAEQVASFQEEK	1	5	1	P35221		4.347e-05	67.92	2	1378.69	2.94566	19.5893	0
ADVVESWIGEK	1	7	1	A0A384P5S9		0.0001739	67.91	2	1232.62	0.362835	26.3969	0
GAGIGGLGITVEGPSESK	1	4	1	O75369		0.0002091	67.91	2	1628.84	-3.92446	25.8882	0
IGQLEEQLEQEAK	1	1	1	P35580		7.176e-05	67.9	2	1514.77	-2.28969	23.4769	0
DAGYGGLSLSIEGPSK	1	9	1	P21333		7.123e-06	67.75	2	1550.77	-0.662216	27.0609	0
YVVVTGITPTPLGEGK	1	8	1	A0A024R652		3.811e-05	67.74	2	1630.9	-0.251771	26.4315	0
NSSNKPAVTTK	1	5	1	B2RAU8		0.001039	67.67	2	1146.61	-1.16722	8.10581	0
FLGQILTAFPALR	1	2	1	Q9HBB9		0.0005767	67.65	2	1446.85	-0.0649784	32.5338	0
TQILAASYELHK	2	4	1	D6W5C0		5.683e-05	67.63	2	1373.74	-0.461864	21.0287	0
LVENcVcLLR	1	7	1	C9JZR2	C5(Carbamidomethyl); C7(Carbamidomethyl)	0.000175	67.55	2	1275.65	-0.587124	24.1178	0
DASVAEAWLLGQEPYLSSR	1	5	1	D6W5C0		0.0005821	67.53	2	2092.03	-2.18659	32.0616	0
cQLEINFNTLQTK	1	21	2	P12814;O43707	C1(Carbamidomethyl)	8.352e-06	67.52	2	1608.8	-1.88075	27.2534	0
QESTSVLLQQSEK	1	1	1	Q14126		0.000181	67.5	2	1476.75	-0.251628	19.7055	0
GISQEQmQEFR	1	6	1	O43707	M7(Oxidation)	0.0002796	67.49	2	1368.62	-0.298908	16.8019	0
NNRPSEGPLQTR	1	2	1	Q00610		1.165e-05	67.48	3	1368.7	-0.558276	13.0603	0
ANLPQSFQVDTSK	1	6	1	P21333		3.155e-05	67.48	2	1434.72	-2.67498	22.068	0
VAVVNQIAR	1	4	1	D6W5C0		0.001264	67.47	2	969.582	-1.70927	18.4891	0
SAIcIQSWWR	1	5	2	F5H6E2;D3DTH7	C4(Carbamidomethyl)	0.0004691	67.42	2	1306.64	0.280804	30.4781	0
EIFmQVEDER	1	1	1	P35580	M4(Oxidation)	0.0002371	67.41	2	1311.59	0.785999	21.5976	0
VLDLVEVLVTK	1	2	1	Q9BQG0		2.143e-05	67.39	2	1227.76	0.377888	32.1139	0
FSSSGGGGGGGR	1	1	1	P35527		4.724e-05	67.38	2	982.434	0.188536	9.30143	0
ENQELNAHNQELNNR	2	9	1	B9EGI2		9.046e-06	67.32	2	1822.84	-0.425026	13.7051	0
AAAPQAWAGPmEEPPQAQAPPR	3	5	1	Q16643	M11(Oxidation)	7.403e-06	67.18	2	2287.09	0.645115	21.1545	0
LKYENEVALR	2	1	1	P13645		0.001055	67.16	3	1234.68	-0.453843	18.4175	1
VFSATLGLVDIVK	1	3	1	P09874		0.0001047	67.16	2	1361.8	-0.14155	31.4303	0
QNPATQNAPR	1	4	1	A0A0D9SFK2		0.0008218	67.15	2	1096.55	0.374799	10.7109	0
LGVTNTIISHYDGR	1	1	1	P46087		1.306e-05	67.11	3	1545.8	1.74042	22.7775	0
NQGGGLSSSGAGEGQGPK	1	1	1	P07814		0.0002274	67.09	2	1587.73	-1.58549	12.7199	0
TLGDFAAEYAK	1	5	1	P09874		0.0001665	67.08	2	1185.58	-0.326112	24.7198	0
IISLETYNLLR	1	4	1	Q15149		0.0001004	67.05	2	1334.77	0.364742	30.72	0
SYTEDWAIVIR	1	4	1	Q96N67		6.855e-05	67.04	2	1352.69	0.959066	29.9588	0
LEDLATLIQK	1	2	1	E9PDF6		0.0002267	67.03	2	1143.66	0.759049	27.9698	0
VGWEQLLTTIAR	1	17	2	P12814;O43707		1.093e-05	67.03	2	1386.77	0.215097	32.3212	0
LFTTTEQDEQGSK	1	2	1	Q14573		6.421e-05	67.01	2	1483.69	0.0393668	17.0767	0
NLQQEISDLTEQIAEGGK	2	6	2	Q9Y623;P12882		3.495e-05	66.98	3	1972.98	0.645398	32.3544	0
VFNYNTLER	1	7	1	P35606		0.0005141	66.93	2	1155.58	1.95509	22.2896	0
LQNNNVYTIAK	1	13	1	H0UID5		0.0003236	66.83	2	1277.68	-0.0949518	18.9158	0
ELVLALYDYQEK	1	7	1	A0A384P5S9		0.0001052	66.83	2	1483.77	-0.123676	29.9546	0
KGDEVDGVDEVAK	1	6	1	P09874		2e-06	66.78	2	1360.66	2.83697	15.2875	1
ASVATLMK	1	2	1	E9PDF6		0.004756	66.76	2	820.46	0.536701	19.861	0
FSNSSSSNEFSK	1	1	1	Q5D862		1.348e-05	66.75	2	1320.57	1.16135	15.1259	0
FGEDVVEVIK	1	6	1	Q96N67		7.752e-05	66.74	2	1134.6	0.315957	25.984	0
KmEDSVGcLETAEEVK	1	2	1	P35579	M2(Oxidation); C8(Carbamidomethyl)	4.59e-05	66.73	3	1840.83	-1.55446	18.8379	1
SSYcSVIENMNK	1	2	2	Q9P0K7;B4DNL3	C4(Carbamidomethyl)	0.0001015	66.66	2	1431.62	-3.50303	22.579	0
QIATLHAQVADmK	2	3	1	P35579	M12(Oxidation)	0.002707	66.6	2	1441.75	1.03507	16.2891	0
VNDVcTNGQDLIK	1	7	1	A0A384P5S9	C5(Carbamidomethyl)	0.0003478	66.55	2	1475.71	-0.707421	20.0414	0
HIEILDQALSNAQAR	2	1	1	Q8IY63		1.784e-05	66.54	3	1678.9	5.48882	25.0022	0
QQTLEAEEAK	1	4	2	Q16643;D6R9W4		0.0005719	66.48	2	1146.56	-3.72022	13.5918	0
ELFESSTNNNK	1	14	1	A0A0A0MRM8		8.828e-05	66.48	2	1282.59	-0.603264	17.4347	0
SQYEQLAEQNR	1	1	1	P13645		0.0004518	66.44	2	1365.64	-0.387918	16.9081	0
VYNYmNAVER	1	5	1	B2RMV2	M5(Oxidation)	0.0003028	66.41	2	1274.58	-3.07625	18.4296	0
DGEDLKDHSTESK	2	4	1	Q53GG0		4.742e-05	66.4	2	1460.65	-1.1353	9.83782	1
VDLLNQEIEFLK	1	1	1	P35908		4.989e-05	66.37	2	1460.8	0.0115318	31.6133	0
ELQAQIAELQEDFESEK	2	1	1	P35580		1.093e-06	66.37	2	2006.96	1.86987	31.0778	0
QQVPSGESAILDR	1	3	1	P09874		1.926e-05	66.3	2	1399.72	-1.1869	20.5442	0
LEDLLQDAQDEK	1	2	1	Q15149		3.029e-05	66.29	2	1416.69	-0.0868486	23.9971	0
mNVEEDVQEEQSK	1	4	1	E9PFK5	M1(Oxidation)	0.0002801	66.29	2	1580.68	1.89889	16.2792	0
AmVEYEIDLQK	1	3	1	P09874	M2(Oxidation)	0.0006432	66.23	2	1354.65	-1.73051	23.002	0
KQISNLQQSISDAEQR	1	7	1	H6VRF8		7.613e-05	66.16	3	1844.94	-1.99101	19.6736	1
VLEALLPLK	1	2	1	A0A0U1RQF0		0.0005028	66.15	2	995.651	0.561436	29.8503	0
AAEGVSAADmAK	1	1	1	Q9NW13	M10(Oxidation)	5.196e-05	66.11	2	1136.53	0.124875	12.1116	0
mEETPTEYLQR	1	4	1	Q8NE71	M1(Oxidation)	1.589e-05	66.1	2	1412.64	0.00125121	20.7572	0
LEGDSTDLSDQIAELQAQIAELK	1	4	1	P35579		8.495e-06	66.08	3	2487.24	-0.491735	32.6821	0
DINAVLIDMER	1	8	2	A0A024DAK3;Q59EC0		7.891e-05	65.99	2	1288.66	-0.171986	31.1966	0
LSIPSLTcNPDK	1	3	1	Q4VCS5	C8(Carbamidomethyl)	0.002735	65.96	2	1344.68	0.145534	25.1301	0
mAKPEEVLVVENDQGEVVR	1	4	1	O14980	M1(Oxidation)	8.886e-06	65.95	3	2157.09	2.68396	21.6971	0
NLQNLLILTAIK	1	4	1	Q00610		2.528e-05	65.91	2	1353.85	-0.62241	32.0862	0
cPAESVDSSGK	1	5	1	Q9P0K7	C1(Carbamidomethyl)	1.532e-05	65.82	2	1136.49	0.047427	10.9725	0
IIGLDQVAGmSETALPGAFK	1	4	1	P35579	M10(Oxidation)	4.381e-06	65.81	2	2034.06	1.41007	30.3204	0
QAANLQDcYR	1	17	1	Q53FK0	C8(Carbamidomethyl)	0.0001917	65.78	2	1238.56	-0.30388	16.2738	0
QSAALcLLR	1	18	2	O95782;A0A0G2JS82	C6(Carbamidomethyl)	0.0006371	65.76	2	1031.57	1.67868	24.3437	0
DNWISVDSVTSEIK	1	1	1	Q14126		0.001424	65.75	2	1592.78	-2.52301	30.0473	0
SFDSASQVPNPAAAAIPR	1	5	1	B2RMV2		8.198e-05	65.75	2	1798.91	-0.655514	24.8597	0
TGNIPALVR	1	5	1	P55060		0.0002423	65.74	2	940.557	-0.853831	21.471	0
EMEAELEDER	1	3	1	P35579		0.0004006	65.74	2	1250.52	0.451382	18.5044	0
SKAEAESLYQSK	2	7	1	H6VRF8		0.0005853	65.71	2	1340.67	3.7001	13.8163	1
VKDQEEELDEQAGTIQmLEQAK	1	4	1	A0A0D9SFK2	M17(Oxidation)	7.684e-06	65.68	3	2548.2	-2.2865	23.8167	1
LTEMETLQSQLMAEK	1	4	1	P35579		2.273e-05	65.67	2	1751.86	0.780784	28.5736	0
LSFQGLAELAHR	2	1	1	C9JZL3		0.0001703	65.66	3	1341.73	0.226948	27.9466	0
QQGLASYDYVR	1	4	1	Q15149		0.001088	65.63	2	1299.63	-1.09727	21.4696	0
VFPGSTTEDYNLIVIER	1	3	1	B2R8R5		0.00136	65.61	2	1953	4.02393	29.9948	0
VIQYLAYVASSHK	1	5	1	P35579		3.288e-05	65.53	3	1478.8	-0.196719	24.5629	0
YImQYIAAITNPSQR	2	5	1	O94832	M3(Oxidation)	1.802e-05	65.52	2	1784.9	0.840694	27.9725	0
LLLAALGR	1	7	1	C9J4M6		0.001202	65.5	2	826.551	-0.22199	27.1681	0
EEEAIQLDGLNASQIR	1	6	1	Q5CAQ5		1.069e-05	65.49	2	1785.89	-1.95229	26.2989	0
AGLAPLEVR	1	4	1	O75369		0.0004719	65.47	2	925.546	-0.576085	22.8905	0
QLSDAISIIGR	1	3	1	P55060		4.73e-05	65.47	2	1172.66	0.587379	26.9933	0
ADKNEVAAEVAK	1	3	1	A8K492		0.0001828	65.42	2	1244.64	-2.89436	13.3912	1
ELLITDLLPDNR	1	2	1	B2R5U7		0.0003421	65.41	2	1411.78	0.281428	31.8607	0
LAcLSEEGNEIESGK	1	5	1	A8QI98	C3(Carbamidomethyl)	1.15e-05	65.39	2	1635.76	3.49157	20.6708	0
DEQLLTNVLETLR	1	2	1	B3KN45		3.646e-05	65.38	2	1543.83	-2.20884	32.5948	0
LTEQLAGPLR	1	3	1	A8K6I4		0.001488	65.33	2	1097.63	0.114816	21.7985	0
SmEEQLLVVER	1	4	1	E9PFK5	M2(Oxidation)	0.002482	65.31	2	1348.68	-1.70809	23.1399	0
ASSLNENVDHSALLK	1	1	1	Q96SB3		0.002163	65.23	2	1597.82	0.42676	19.3387	0
IQAEVEAQLAR	1	7	1	A0A0A0MRM8		8.918e-05	65.2	2	1227.67	-1.49495	20.1852	0
THNLEPYFESFINNLR	3	7	1	H6VRF8		5.668e-06	65.2	3	1993.98	1.04445	31.5195	0
VTEGQQER	1	2	1	B2R8R5		0.003492	65.19	2	946.458	-0.818688	8.76022	0
KQQTLEAEEAK	2	4	2	Q16643;D6R9W4		0.001762	65.09	2	1274.66	1.53832	11.3135	1
MEDSVGcLETAEEVK	1	2	1	P35579	C7(Carbamidomethyl)	5.865e-06	64.96	2	1696.73	-3.74062	22.4866	0
LAILQVGNR	1	6	1	A0A024R652		0.0004472	64.93	2	983.599	-0.345163	23.9728	0
AIFAVLTSVLTK	1	1	1	Q9Y5Q9		0.0002359	64.93	2	1262.77	0.279619	32.4882	0
FVGDADLER	1	4	1	C9JZR2		0.0009063	64.87	2	1021.49	-2.42984	19.6083	0
TLEEILLER	1	5	1	B4DLG2		0.0002749	64.87	2	1115.63	-0.708917	29.3856	0
LENEIQTYR	1	1	1	P13645		0.0009498	64.84	2	1165.58	-0.773343	18.2439	0
APVLTVVSK	1	2	1	Q96H55		0.0008273	64.75	2	913.572	-0.175682	20.3153	0
RNEDVDPmAASAEYELEK	1	1	1	Q96SB3	M8(Oxidation)	1.802e-05	64.74	3	2082.93	0.505673	19.8689	1
VEGELEEMER	1	1	1	P35580		0.0002255	64.72	2	1220.55	1.11081	19.8299	0
ETVSEESNVLcLSk	1	4	1	P13639	C11(Carbamidomethyl); K14(Methyl)	0.000525	64.69	2	1608.78	1.30033	23.2514	0
AQTLPTSVVTITSESSPGK	1	5	1	D6W5C0		1.251e-06	64.64	2	1903	0.929272	24.9562	0
AEQLASVQYTLPK	1	7	1	A0A087X0K9		5.014e-05	64.57	2	1447.78	-0.554911	23.8352	0
INDIIEVK	1	5	1	O94832		0.002087	64.54	2	943.545	-0.620654	21.9836	0
APSTYGGGLSVSSSR	1	1	1	P02533		2.124e-06	64.54	2	1425.7	-1.25226	18.515	0
VTQEIVTER	1	1	1	Q14126		0.001611	64.53	2	1074.58	-0.894092	16.1598	0
KLPSDVNEGK	1	3	1	Q9NW13		0.0004711	64.52	2	1086.58	0.117673	12.0857	1
VELQELNDR	1	14	1	B0YJC4		0.001119	64.52	2	1115.57	0.947254	19.9255	0
IFAQDGEGQR	1	4	1	O75369		0.001705	64.52	2	1120.54	0.793189	15.2566	0
NAEQYKDQADK	1	3	1	P35579		0.0005076	64.51	2	1309.6	-1.73666	9.93964	1
SITSTPLSGK	1	2	2	Q9P0K7;B4DNL3		0.001438	64.44	2	990.547	0.283983	17.7052	0
AAMTDAmVPR	1	3	2	Q9P0K7;B4DNL3	M7(Oxidation)	0.0006236	64.42	2	1078.5	-1.0702	16.6864	0
VADNAQQQYVR	1	1	1	Q8TDD1		5.479e-05	64.41	2	1291.64	-0.486233	14.8061	0
YmDINFDFK	1	8	1	O94832	M2(Oxidation)	0.002028	64.4	2	1208.53	0.65418	26.5292	0
NRQEYEDIAVK	3	2	1	O15294		0.001263	64.38	3	1364.68	-0.116349	16.5344	1
HAVTEAEIQQLK	2	3	1	Q96SB3		3.804e-06	64.38	2	1366.73	-0.513764	18.2465	0
ALAAAGYDVEK	1	9	1	P16403		0.0001313	64.36	2	1107.57	-0.293145	18.6407	0
QALQDTLALYK	1	3	1	D6W5C0		6.782e-05	64.19	2	1263.7	0.58927	25.6081	0
ADVQSIIGLQR	1	3	1	B2R8R5		0.000225	64.18	2	1199.67	-2.10122	25.3324	0
LDLQQGQNLLQGLSK	1	4	1	Q5JR04		0.0008595	64.18	2	1654.91	-0.769201	30.0169	0
VDIQTEDLEDGTcK	1	5	1	O75369	C13(Carbamidomethyl)	3.551e-05	64.16	2	1622.72	1.05183	20.4127	0
YSNDLYELQASR	1	4	2	A0A223PQH6;A6NEM2		1.716e-05	64.15	2	1458.69	0.153237	22.7712	0
ETGDPGGQLVLAGDPR	1	4	1	Q5JR04		7.885e-05	64.15	2	1581.79	-0.405168	22.4838	0
ELEDVTESAESmNR	1	4	1	Q7Z406	M12(Oxidation)	0.00147	64.14	2	1625.68	-7.83127	18.1306	0
LGTDEISPR	1	4	2	F5H6E2;D3DTH7		0.0004354	64.13	2	987.511	0.438098	16.9802	0
LLEAQSHFR	2	8	1	A0A384P5S9		0.0006327	64.13	3	1100.59	0.351066	16.745	0
GAGTGGLGLAVEGPSEAK	1	6	1	P21333		1.087e-05	64.1	2	1570.8	-2.67709	22.5232	0
VGVLAASMEAK	1	6	1	Q53GG0		0.000125	64.06	2	1075.58	-2.35421	21.3326	0
EEEEQQEGGFASPR	1	5	1	Q96T88		0.0006753	64.01	2	1592.68	-1.90397	16.5169	0
ILELSGSSSEDSEK	1	1	1	P78527		0.0005056	64	2	1480.7	-0.775571	19.7918	0
VVLPTFILEPR	1	5	1	F8VUA7		0.0004077	63.97	2	1283.77	0.105288	31.6979	0
SFPGFQAFcETQGDR	1	5	1	Q01780	C9(Carbamidomethyl)	6.047e-05	63.93	2	1746.75	-0.447575	28.5942	0
LQQLFIELTLK	2	14	4	F5H6E2;D3DTH7;E9PDF6;Q12965		0.0001586	63.92	2	1345.81	-0.282322	31.6398	0
LLEGEEcR	1	23	4	Q8N1N4;P35908;P13647;B4DRR0	C7(Carbamidomethyl)	0.003407	63.9	2	1005.47	2.5518	15.1164	0
VGDIIQIISK	1	13	1	A0A0B6XJY0		0.0001282	63.9	2	1085.66	-0.336913	28.2159	0
VFSGLVSTGLK	1	4	1	P13639		0.0002295	63.89	2	1107.64	0.684212	25.0222	0
NLSSNEAISLEEIR	1	2	1	P78527		0.002645	63.89	2	1574.8	1.12351	25.4949	0
DLLVGPGVELLLTPR	1	5	1	Q92974		0.000562	63.84	2	1591.94	-0.179266	32.7573	0
YmDVQFDFK	1	4	1	F5H6E2	M2(Oxidation)	0.0006571	63.83	2	1208.53	0.553172	24.9477	0
TEMEDLMSSK	1	4	1	P35579		0.0002421	63.78	2	1170.5	-0.534018	22.0541	0
GSEENLDEAR	1	6	1	E7EV99		0.0006691	63.76	2	1119.49	-0.501161	13.589	0
EGPLcDELIR	1	8	1	B4DZB1	C5(Carbamidomethyl)	0.0002251	63.76	2	1201.59	1.19168	24.5241	0
ATVASDQIEMNR	1	6	1	B2RMV2		4.308e-05	63.75	2	1334.64	1.59173	18.0688	0
LVSSPELGHDEFSTQALAR	1	1	1	O15020		8.301e-07	63.72	3	2057.03	-0.188217	23.4908	0
AELEALLSSK	1	3	1	Q7Z406		0.0004875	63.67	2	1060.59	-0.549767	26.061	0
TVTEGGAAQR	1	4	1	B7ZLX4		0.0007331	63.64	2	989.5	-1.24993	9.89697	0
HIDYFNNQIIVDLVEQQHK	1	4	1	O94832		7.997e-06	63.62	3	2353.19	0.486573	30.5486	0
QLLLTPNAVVIVEDAK	1	4	2	F5H6E2;D3DTH7		7.073e-06	63.58	2	1723	0.535613	31.2253	0
LIALLEVLSQK	1	9	2	P21333;O75369		0.0001386	63.57	2	1226.77	-0.309207	32.3488	0
NSTNLIQTPQIR	1	2	1	Q2KHR3		0.0001483	63.56	2	1384.75	-0.904091	22.5316	0
TDPTTLTDEEINR	1	8	1	A0A024R652		5.595e-05	63.56	2	1504.71	-1.16851	20.5484	0
xALDIEIATYR	4	33	1	H6VRF8	X1(L)	9.234e-05	63.54	2	1277.71	-2.6929	30.1789	0
WSQLLANSAAR	1	7	1	A0A384P5S9		5.327e-05	63.53	2	1216.64	0.507295	22.2171	0
LVSPGSANETSSILVESVTR	2	5	1	O75369		3.119e-05	63.53	2	2046.07	0.729336	27.6467	0
ILEFIAVSQLR	1	10	1	K7EJE8		2.79e-05	63.51	2	1288.76	-0.0268472	31.2653	0
EASGETTGVDITK	1	3	1	B4DLG2		0.0007697	63.48	2	1307.63	1.61349	16.4858	0
LLSVEGSTLR	2	5	2	F5H6E2;D3DTH7		0.003482	63.4	2	1074.62	0.343337	21.7285	0
KQELQPGTAYK	2	4	2	A0A223PQH6;A6NEM2		0.0003878	63.4	2	1262.67	-2.29925	13.3533	1
AGLDPDLETR	1	1	1	Q5JTZ9		0.000494	63.35	2	1086.54	-0.441256	20.2557	0
SQDVELWEGEVVK	1	6	1	Q53GG0		7.059e-06	63.35	2	1517.75	1.39846	26.3737	0
GDPIGGHINNYLLEK	2	5	1	O94832		1.12e-06	63.32	2	1639.84	-0.96262	23.6735	0
FEEPDSASVK	1	6	1	A0A024R7C4		0.0001995	63.29	2	1108.51	-0.731721	16.6079	0
DLEEATLQHEATAAALR	1	5	1	Q59EV3		1.019e-06	63.29	3	1838.92	-0.907428	24.5424	0
LGQEQQTLNR	1	2	1	Q9P2M7		0.0003282	63.17	2	1186.62	1.09615	13.8279	0
TASALFAGFR	1	2	1	A0A0A0MTB8		0.001203	63.15	2	1040.55	0.473541	27.565	0
DISTNYYASQK	1	5	1	Q5CAQ5		0.0003494	63.14	2	1289.6	-2.71687	18.5258	0
LLNTFLER	1	5	1	Q14204		0.002468	63.13	2	1005.57	-1.45652	26.1299	0
LQDEDASSTQQR	1	5	1	H7C1X4		0.000623	63.13	2	1377.62	-1.90454	11.0014	0
NTDQASmPENTVAQK	1	1	1	P35580	M7(Oxidation)	0.0002221	63.12	2	1649.74	-0.467254	12.6641	0
EGPYSISVLYGDEEVPR	1	6	1	P21333		0.000619	63.11	2	1909.93	4.48598	28.8094	0
LESEGSPETLTNLR	1	5	1	H3BPZ1		2.901e-05	63.06	2	1545.77	-1.89594	22.2159	0
EATTEFSVDAR	1	6	1	P21333		0.000101	62.99	2	1225.57	0.33665	19.7041	0
AQLEQSVEENK	1	3	1	Q96SB3		0.0002148	62.94	2	1274.62	1.35706	15.1795	0
LmYNSSNPVLK	1	4	1	O94832	M2(Oxidation)	0.001797	62.88	2	1281.65	-0.184142	19.8907	0
SmFLQmGTTAGPSGEAGGGAGLAEAPR	1	1	1	Q96SB3	M2(Oxidation); M6(Oxidation)	0.000731	62.87	2	2553.17	-0.300679	22.68	0
ELEDATETADAmNR	2	3	1	P35579	M12(Oxidation)	4.539e-06	62.86	2	1581.67	-2.20586	15.69	0
NDLAVVDVR	1	4	1	P19338		0.0003882	62.85	2	1000.54	0.83563	21.777	0
YAAVTQFEATDAR	1	9	1	B7Z4B2		0.000334	62.84	2	1442.69	-0.594829	21.576	0
EMQDVQGALQcYTR	2	2	1	O15294	C11(Carbamidomethyl)	7.775e-06	62.84	2	1698.76	-1.14468	23.8707	0
VLITTLITAGR	1	4	1	Q5JR04		0.0002675	62.8	2	1157.73	0.295611	29.9835	0
AESLQQEVEALK	1	6	1	Q59F36		4.723e-05	62.8	2	1344.7	1.91217	26.1095	0
GSGSGQSPSYGR	1	1	1	Q86YZ3		0.0004815	62.78	2	1139.51	-0.33484	10.8825	0
LLEAQIATGGIIDPEESHR	1	4	1	Q15149		2.948e-05	62.75	3	2049.06	0.0498517	25.6123	0
STEPSVTPDLLNFK	1	5	1	B9EGI2		2.114e-05	62.67	2	1547.8	0.304042	28.9502	0
EFEEGLVSQYK	1	3	1	A8K905		8.043e-05	62.65	2	1328.64	0.52651	23.0088	0
FGMLDATDGPGTEDAALR	1	7	1	B9EGI2		0.0007985	62.64	2	1836.83	-5.28384	27.0419	0
ALYPSSVGQPFQGAYLEINK	2	4	1	E9PDF6		3.837e-06	62.63	3	2182.12	-0.231659	29.9156	0
GAGDGSDEEVDGK	1	3	1	P35579		0.0001173	62.62	2	1235.5	-0.152574	11.1426	0
SLEEDcFEVTR	1	3	1	Q96H55	C6(Carbamidomethyl)	0.0001579	62.62	2	1384.6	-4.11277	22.331	0
QDEVNAAWQR	1	7	1	A0A384P5S9		0.0001001	62.58	2	1216.57	-0.583183	18.7398	0
QVLALQSQLADTKK	1	1	1	P35580		3.75e-06	62.58	3	1542.88	-0.0839028	20.8055	1
VLAVNQENEQLmEDYEK	2	6	1	P12814	M12(Oxidation)	3.792e-05	62.56	2	2067.95	-0.762166	21.8296	0
YmDLAENAR	1	6	1	B2RMV2	M2(Oxidation)	0.000255	62.48	2	1098.49	-0.921215	15.4665	0
RPETVATQFK	2	6	2	F5H6E2;D3DTH7		0.001665	62.45	2	1176.64	2.12022	15.0491	0
DLSEELEALK	1	1	1	P35580		0.0008537	62.43	2	1146.59	1.27188	29.9793	0
LLANQQVFHIScFR	1	6	1	Q53GG0	C12(Carbamidomethyl)	1.321e-05	62.38	3	1732.89	-0.280913	25.9866	0
STTQVADSGYQR	1	4	1	B7Z321		7.387e-05	62.37	2	1312.61	-1.1013	13.5114	0
NmQDmVEDYR	1	7	1	H6VRF8	M2(Oxidation); M5(Oxidation)	0.002045	62.37	2	1332.52	-1.34595	15.3088	0
GPGAGSALDDGR	1	2	1	O95782		3.864e-05	62.34	2	1072.5	-0.315951	14.4889	0
DLDDFQSWLSR	1	4	1	D6W5C0		0.0001964	62.31	2	1381.64	-0.690919	31.8564	0
SKAEAESLYQSKYEELQITAGR	1	7	1	H6VRF8		2.892e-05	62.3	4	2501.25	-0.902271	22.3155	2
SVQELTIVLQR	1	2	1	A6NHN2		8.386e-05	62.27	2	1285.75	-0.187687	27.269	0
VGGYILGEFGNLIAGDPR	1	7	2	O95782;A0A0G2JS82		0.0006104	62.26	2	1847.97	2.45177	32.1846	0
IGGIGTVPVGR	1	39	1	A0A4D5RAB8		0.002327	62.25	2	1025.61	-1.3036	21.3967	0
VFSSTLQNWQTTR	1	4	1	A8KA19		0.0002096	62.24	2	1567.79	4.69926	24.2562	0
QALQDLLSEYmGNAGR	2	6	1	P35221	M11(Oxidation)	0.0001698	62.24	2	1781.85	-0.179605	29.752	0
VGPATPSAQVGK	1	6	1	H0Y8Y7		5.939e-05	62.23	2	1111.62	10.6356	15.0372	0
KGWSmSEQSEESVGGR	1	6	1	Q53GG0	M5(Oxidation)	5.062e-05	62.23	3	1769.78	0.125403	14.6712	1
QLEEAEEEAQR	1	3	1	P35579		0.0001079	62.22	2	1331.61	0.853709	14.8655	0
LLQAVENGDAEK	1	10	1	Q9P0K7		4.403e-05	62.2	2	1286.66	-0.476153	17.7991	0
SYELPDGQVITIGNER	2	40	2	P68133;B4E335		0.00138	62.2	2	1790.89	-0.8045	28.2391	0
VGQASEIAR	1	3	1	B4DSH1		0.000729	62.18	2	930.499	-1.33179	13.2409	0
GAQATLSSTTK	1	3	1	Q13045		0.0004229	62.14	2	1064.56	0.00360508	12.5986	0
NPImSQcFDR	2	6	2	F5H6E2;D3DTH7	M4(Oxidation); C7(Carbamidomethyl)	0.0009194	62.14	2	1283.55	0.988859	17.9014	0
GLFDEEmNEILTDPSDDTK	2	4	1	Q15149	M7(Oxidation)	0.0001838	62.14	2	2184.94	-2.79074	28.698	0
ALGLNENDYK	1	10	1	A0A0A0MRM8		0.0002992	62.11	2	1136.56	0.325587	19.9908	0
SLEGTEAQVFK	1	2	1	Q13045		0.0003193	62.11	2	1208.62	0.681314	22.2471	0
LEGYWGEAQSLcQAVDEHLR	1	3	1	Q96SB3	C12(Carbamidomethyl)	0.0001435	62.09	3	2361.09	-1.36399	31.0403	0
QETFDAGLQAFQQEGIANITALK	1	7	1	A0A384P5S9		1.816e-05	62.07	3	2493.27	1.79017	31.8162	0
SVDLAEYAPNLR	1	11	1	A0A024RB02		0.0003875	61.93	2	1347.69	-0.366824	26.6409	0
ETENDDLTNVIQK	1	2	1	O95373		3.954e-05	61.91	2	1518.73	1.31749	21.6755	0
EIELPSGQLmGLFNR	1	2	1	Q9H0A0	M10(Oxidation)	0.004078	61.86	2	1719.87	-4.58066	31.1578	0
SPGALETPSAAGSQGNTASQGK	2	5	1	Q9Y2D5		6.278e-06	61.85	3	2015.96	0.834569	16.3483	0
YmDIEFDFK	1	7	1	E9PDF6	M2(Oxidation)	0.0008585	61.84	2	1223.53	0.0179504	27.1242	0
ELSIQIEDER	1	2	1	Q9P2M7		0.0002991	61.81	2	1231.61	-2.30287	22.94	0
VFDFLVDSINK	1	2	1	Q12965		6.193e-05	61.8	2	1296.68	-0.354985	31.3876	0
QRLEDLATLIQK	2	2	1	E9PDF6		0.0002213	61.79	2	1427.82	-1.12433	26.1586	1
EmEAELEDER	1	3	1	P35579	M2(Oxidation)	0.000369	61.75	2	1266.52	-0.16574	15.2437	0
TIGGGDDSFNTFFSETGAGK	1	23	1	F8VX09		0.002121	61.73	2	2007.89	-0.682342	29.8921	0
SDQNLQTALELTR	1	2	1	O95373		0.0001518	61.7	2	1488.76	-0.665972	25.6371	0
ELEAELEDER	1	1	1	P35580		9.231e-05	61.68	2	1232.56	-0.326959	20.2503	0
DQDkDQcILITGESGAGK	2	6	1	E9PDF6	K4(Methyl); C7(Carbamidomethyl)	1.837e-05	61.68	3	1948.93	0.0572153	20.1839	1
SPAFVQLAPLSSK	1	3	2	A0A223PQH6;A6NEM2		5.173e-06	61.64	2	1344.76	2.90745	27.0594	0
GPcQESFYNLGR	1	1	1	Q9Y5Q9	C3(Carbamidomethyl)	6.698e-05	61.62	2	1427.63	-4.54627	23.3052	0
LAGEELAGEEAPQEK	1	3	1	Q7Z4V5		2.808e-06	61.6	2	1570.76	-0.642224	18.6512	0
EAmEDGEIDGNK	3	6	1	P19338	M3(Oxidation)	0.0001103	61.56	2	1323.54	-1.34674	12.523	0
EGIESGDPGTDDGR	1	1	1	Q12797		0.0001015	61.54	2	1404.59	-0.254572	14.7952	0
QGAIVAVTGDGVNDSPALK	1	20	1	P05023		0.000222	61.53	2	1811.95	0.272459	23.1949	0
LLILADmADVYK	1	7	1	P35221	M7(Oxidation)	6.657e-05	61.52	2	1380.74	0.121771	27.6368	0
AQEEADYIEWLK	1	8	1	A0A024R7C4		6.92e-05	61.49	2	1494.71	-0.689561	29.9213	0
SLVQGELVTASK	1	5	1	E7EV99		0.0001066	61.4	2	1231.69	-1.1265	21.4266	0
LTITSNPEmTFPGER	1	2	1	Q9H3U1	M9(Oxidation)	0.002619	61.37	2	1708.82	-2.53172	23.4637	0
IVAVTGAEAQK	1	2	1	H3BPK7		0.0001061	61.32	2	1086.62	-0.231357	15.5718	0
SLVNLGGSK	1	6	1	H6VRF8		0.003431	61.31	2	874.499	-0.821665	20.0181	0
FPAVGEPNIQQYAQNMGLPQNR	2	2	1	O15294		1.777e-07	61.29	3	2472.21	-1.21128	29.7632	0
SAPASPVQSPAK	1	3	1	Q05DK5		5.921e-05	61.27	2	1139.6	-2.29767	13.9188	0
LmQmSLATSGVK	1	1	1	Q4VCS5	M2(Oxidation); M4(Oxidation)	0.0003341	61.18	2	1297.65	-0.670707	16.503	0
ASGAGSEFQDQTR	1	1	1	Q5C9Z4		0.0001194	61.15	2	1353.6	-3.01917	14.9038	0
EKEVEAIQAQAK	1	1	1	O15020		0.0005383	61.13	2	1343.72	-0.174968	14.4456	1
NQDEESQEAPELLK	1	4	1	Q8NE71		0.001851	61.09	2	1629.76	-1.87853	21.1326	0
DIILQSNPLLEAFGNAK	2	8	1	Q12965		9.539e-06	61.09	3	1843	0.290225	32.4811	0
DQAVmISGESGAGK	2	7	1	F5H6E2	M5(Oxidation)	1.132e-05	61.04	2	1365.63	-1.27997	15.4962	0
SAPAAAGGDKEAAAR	1	1	1	Q96SB3		0.0003251	61.03	2	1342.67	0.459649	9.78977	1
FGYVDFESAEDLEK	1	4	1	P19338		5.953e-05	60.98	2	1648.73	-1.74098	28.9172	0
DGLAFNALIHR	4	8	1	O43707		0.0001245	60.97	3	1226.67	1.09902	28.0722	0
VLVAGDTmDSVK	1	16	1	A0A0G2JS82	M8(Oxidation)	8.802e-05	60.91	2	1250.63	1.70093	17.1528	0
DREEDEEDAYER	1	2	1	P49756		0.0007802	60.91	2	1555.61	0.114586	13.7684	1
ADTSQEIcSPR	1	4	1	H7C3P6	C8(Carbamidomethyl)	0.0006586	60.89	2	1263.56	0.738667	14.4221	0
VGSAADIPINISETDLSLLTATVVPPSGR	1	10	1	P21333		0.000144	60.89	3	2893.55	-0.143611	32.9981	0
EAIVAALLTR	1	4	1	B3GQE6		0.0002895	60.84	2	1056.64	-1.10639	30.2899	0
NVATEGTSTQK	1	7	1	Q59FS7		0.0001478	60.84	2	1135.56	-0.316982	10.018	0
EmGEAFAADIPR	1	2	1	O95782	M2(Oxidation)	0.000212	60.78	2	1322.6	-0.703919	23.2154	0
AGQSAAGAAPGGGVDTR	1	1	1	P21333		8.661e-05	60.78	2	1442.7	-1.3049	13.2435	0
SDYDmVDYLNELR	1	5	1	B2RBR9	M5(Oxidation)	0.0002	60.78	2	1648.72	1.11283	27.4851	0
YLGLLENLR	1	6	2	F5H6E2;D3DTH7		0.0008149	60.76	2	1090.63	0.76018	30.082	0
EDFDSLLQSAK	1	5	1	A0A024R599		0.0006367	60.76	2	1252.61	0.590402	27.4893	0
EQADFAIEALAK	4	6	2	P35579;Q7Z406		8.629e-05	60.7	2	1305.67	1.15668	28.1081	0
TFEEYLDEYYR	1	5	1	A0A024R7C4		0.0003598	60.7	2	1527.66	0.735299	29.3496	0
QQTLEAEEAKR	2	4	2	Q16643;D6R9W4		0.0002353	60.64	2	1302.66	-0.49831	12.4722	1
VGILLDEASGVNK	1	4	1	Q01780		1.348e-05	60.61	2	1314.73	-0.513942	24.9547	0
SLSALGNVISALAEGSTYVPYR	1	17	1	P33176		0.0003412	60.57	3	2268.19	-0.248529	33.2849	0
VTmQNLNDR	1	8	3	P13645;P08779;P02533	M3(Oxidation)	0.0008896	60.55	2	1106.53	-0.229489	11.8789	0
DLLELScNELR	1	7	1	B4DQ24	C7(Carbamidomethyl)	0.001038	60.42	2	1361.67	-1.15372	28.8776	0
SSAIVEIFSK	1	5	2	Q53GG0;F8VVQ7		0.0003814	60.4	2	1080.6	4.36138	27.7618	0
ILALEADmTK	1	5	2	Q8IY63;Q4VCS5	M8(Oxidation)	0.000243	60.37	2	1120.59	-0.81771	21.1601	0
KQQTLEAEEAKR	3	4	2	Q16643;D6R9W4		3.097e-05	60.35	3	1430.76	-0.07867	10.3985	2
VYSLDDIR	1	3	1	Q4ZG57		0.002604	60.34	2	980.506	0.784761	23.1	0
SQLLGSAHEVQR	1	7	1	A0A384P5S9		5.137e-05	60.33	3	1324.7	0.392174	15.4677	0
EEESAmSSDR	1	7	1	B9EGI2	M6(Oxidation)	0.002817	60.31	2	1156.44	0.292493	8.63738	0
ELFQETLESLR	1	2	1	Q7Z406		0.0002485	60.3	2	1364.71	-0.138759	30.2498	0
VTAADAFLDLIR	1	6	1	B4DHC6		0.0008845	60.26	2	1304.72	-0.808655	32.4589	0
NSEPAGLETPEAK	1	4	1	P07814		0.0004566	60.2	2	1342.65	0.663138	16.9894	0
AELVcLNNTEISENSSDLSQK	1	2	2	Q9P0K7;B4DNL3	C5(Carbamidomethyl)	0.0003664	60.2	2	2351.11	1.91753	24.7251	0
NKYEDEINKR	3	24	3	H6VRF8;P13647;B4DRR0		0.0004509	60.17	3	1308.65	-0.770158	12.8481	2
SQIcDNAALYAQK	1	4	1	P55060	C4(Carbamidomethyl)	4.472e-05	60.17	2	1481.71	-0.0725555	19.2933	0
FLNDTSLPHScFR	1	3	1	E9PDF6	C11(Carbamidomethyl)	4.757e-05	60.15	3	1593.74	-2.37275	22.4497	0
IEISELNR	1	8	2	H6VRF8;P35908		0.005191	60.14	2	973.531	-0.0973121	20.9636	0
QDLQNALEESER	1	2	2	Q9P0K7;B4DNL3		0.0009868	59.97	2	1431.67	-3.34152	21.7125	0
TAGPQSQVLcGVVmDR	1	6	1	E7EV99	C10(Carbamidomethyl); M14(Oxidation)	0.0009171	59.96	2	1733.83	1.60196	22.8185	0
IAWPPPTELGSSGSALEEGIK	1	6	1	Q53GG0		7.53e-07	59.96	3	2139.09	-0.990863	29.652	0
VVPINTPTAAVDQTLFPGK	1	6	1	Q9NNW5		0.0006875	59.89	2	1968.08	-2.12185	29.3842	0
VAEQAANDLR	1	3	1	Q7Z406		0.0005172	59.88	2	1086.55	-2.57541	14.763	0
YGQQGSGSGQSPSR	1	1	1	Q86YZ3		7.101e-05	59.81	2	1395.63	0.708443	9.94762	0
AALEEVYPDLTPEETR	1	4	1	B4DZC3		0.0003883	59.79	2	1832.89	-0.758978	26.1905	0
GADSELSTVPSVTK	1	1	1	P46087		6.326e-05	59.74	2	1390.71	0.453969	20.384	0
DLAEIGIAVGNNDVK	1	15	1	P33176		0.0002587	59.72	2	1527.8	1.0635	27.4766	0
LDQAVLDLQR	1	4	1	Q9H3U1		0.000197	59.71	2	1170.65	-0.433012	23.5427	0
LDADAVSPTVSQLSAVFEK	1	1	1	Q96SB3		1.319e-05	59.71	2	1977.02	-0.177938	31.3587	0
TETVTSFR	1	1	1	P78527		0.00173	59.7	2	940.472	-1.33521	17.5121	0
DPAEGDGAQPEETPR	1	9	1	A0A024R592		0.001052	59.66	2	1568.68	-1.93947	13.8649	0
SSALVIQSYIR	1	3	1	E9PDF6		0.0001996	59.65	2	1236.69	0.0391747	26.6282	0
ADLINNLGTIAK	1	12	1	B4DMA2		0.0001028	59.63	2	1242.7	-0.427927	26.466	0
IKFEMEQNLR	1	2	1	P35527		0.0005978	59.62	3	1307.68	-0.275312	21.4303	1
AEVVETTQVYTEEETR	1	4	1	Q15149		0.0008118	59.61	2	1883.88	-1.46422	20.6833	0
MTQQQENPK	1	3	1	Q13045		0.0004054	59.58	2	1103.52	5.55899	9.1274	0
QcVENADLPEGEK	1	7	1	A0A087WW66	C2(Carbamidomethyl)	0.0007802	59.52	2	1488.66	0.195248	16.7839	0
YGNPSENR	1	1	1	Q4VCS5		0.002672	59.49	2	936.417	0.225959	10.3598	0
TmQGSEVVNVLK	1	3	1	Q4W4Y1	M2(Oxidation)	0.0007894	59.48	2	1320.69	2.8203	21.6115	0
RDQALTEEHAR	1	8	1	P12814		1.224e-05	59.48	3	1325.65	-0.741931	9.89557	1
NGQDLGVAFK	1	15	1	B3KX72		0.0002481	59.47	2	1048.54	-1.58922	21.4615	0
LLDAQLSTGGIVDPSK	1	3	1	Q15149		0.0002824	59.34	2	1613.87	-0.530695	25.5776	0
KPTSQIPETK	1	4	1	Q9BQG0		0.001641	59.33	2	1128.63	1.3536	11.2323	0
DSQDAGGFGPEDR	1	2	1	Q15149		0.001904	59.31	2	1350.55	-1.28734	17.439	0
LQETSSQSYVEEQK	1	8	1	A0A024R7C4		0.001328	59.3	2	1655.78	1.02924	16.039	0
GDLNDcFIPcTPK	1	7	1	A0A024R652	C6(Carbamidomethyl); C10(Carbamidomethyl)	0.001128	59.26	2	1536.68	-3.43066	24.7972	0
KLQSLEQEK	1	3	1	Q96SB3		0.004475	59.16	2	1102.61	-0.0310255	12.688	1
INAVVETGR	1	4	1	D6W5C0		0.0009078	59.11	2	958.531	-0.262517	15.9568	0
AHVLAASVEQATENFLEK	1	10	1	P35221		4.89e-05	58.97	3	1957	-0.168036	29.3622	0
LLVGSEDYGR	1	7	1	A0A384P5S9		0.0005075	58.95	2	1108.56	-1.28459	20.4725	0
ISSMTETAPR	1	1	1	A6NEM2		0.0003569	58.94	2	1092.54	3.69324	15.1833	0
IQKEEEEILmANK	2	4	1	Q4VCS5	M10(Oxidation)	5.089e-05	58.93	2	1590.8	-1.03993	18.1909	1
ILSSDDYGK	1	5	1	D6W5C0		0.002199	58.89	2	997.48	-3.31538	15.8946	0
ALIPLALEGTDVGQTK	1	2	1	Q9H3U1		0.0002086	58.86	2	1625.91	1.11693	29.9702	0
EEVSGSSAAVTENADSDR	1	3	1	B4E2E5		0.003103	58.84	2	1823.79	2.70404	15.2306	0
VEQANNAR	3	14	1	A0A0A0MRM8		0.004635	58.82	2	901.448	-0.276714	7.10548	0
LLLPWLEAR	1	2	1	Q00610		0.002772	58.8	2	1110.67	0.86889	32.1181	0
NDLGVGYLLIGDNDNAK	1	1	1	Q12797		0.0001644	58.76	2	1790.89	-1.21906	30.5585	0
SNcVLEAFGNAK	1	5	1	O94832	C3(Carbamidomethyl)	0.0001223	58.72	2	1309.62	-1.89804	24.7848	0
ALEEALEAK	1	9	1	P35580		0.000834	58.71	2	973.52	-0.60963	19.2515	0
ESTPGDSPSTVNK	1	7	1	Q6UWR4		0.003152	58.66	2	1318.61	0.692704	12.0523	0
TSATWLALSR	1	2	1	P05023		0.0002008	58.64	2	1105.6	-0.383797	26.1862	0
ATVASDQIEmNR	1	6	1	B2RMV2	M10(Oxidation)	0.0001483	58.64	2	1350.63	1.99372	15.1497	0
DMTSEQLDDILK	1	4	1	P05023		0.001019	58.61	2	1407.66	-2.49876	29.1857	0
IIAATIENAQPILQIDNAR	2	3	1	P08779		0.0001458	58.55	3	2064.14	-1.18796	29.1815	0
VASLTLHNK	2	2	2	Q9P0K7;B4DNL3		0.001284	58.52	2	982.568	-0.124783	14.4783	0
YLEENVMR	1	4	1	Q4VCS5		0.001519	58.51	2	1053.51	1.56732	19.6999	0
ENQcVIISGESGAGK	1	1	1	Q12965	C4(Carbamidomethyl)	9.996e-06	58.45	2	1548.73	-1.56212	18.1167	0
DPIYFTGLASEPGAR	1	2	1	A8KAQ3		0.002568	58.45	2	1593.79	0.304974	28.3522	0
ATISALEAK	1	1	1	P35580		0.004618	58.41	2	903.512	-2.4843	18.5797	0
IQQLQEILQDLQK	1	2	2	Q9P0K7;B4DNL3		2.774e-05	58.41	2	1596.9	-0.264325	31.6159	0
VLDELTLAR	1	17	3	P08779;P02533;Q04695		0.0004985	58.36	2	1029.59	-1.08806	24.7525	0
TDAAVEmKR	1	4	2	Q16643;D6R9W4	M7(Oxidation)	0.001603	58.36	2	1036.51	-0.150021	8.91472	1
LLDmGETDLmLAALR	1	4	1	Q9H3U1	M4(Oxidation); M10(Oxidation)	0.0008495	58.33	2	1693.85	-1.30199	28.8719	0
LLLSATSGEK	1	1	1	Q9NW13		0.0005791	58.32	2	1018.58	-0.0224253	19.8271	0
LAASGGGLQELSGHFENQK	1	1	1	D6R9W4		8.167e-07	58.32	3	1942.96	0.348041	22.7738	0
TSVSLAVSR	1	12	1	A0A0G2JS82		0.0002627	58.23	2	919.521	0.439862	18.2519	0
VDDDLGTIESLEEAK	1	1	1	P35580		0.0002003	58.21	2	1633.78	-1.91092	27.3587	0
TASFSESR	1	4	1	A0A024R1Y2		0.001408	58.19	2	884.41	-1.51382	12.8895	0
mPSLSPIDK	1	3	1	E9PDF6	M1(Oxidation)	0.0005809	58.19	2	1003.51	-0.233603	18.5688	0
NMQDMVEDYR	1	7	1	H6VRF8		0.0004691	58.19	2	1300.53	0.187251	22.8425	0
QKLDILDQER	1	6	1	A0A384P5S9		0.0006411	58.18	2	1257.68	-0.0526376	20.2599	1
cLVVDEADR	1	11	1	Q59FS7	C1(Carbamidomethyl)	0.001289	58.17	2	1076.5	0.502525	18.4485	0
cSTLIVTDLAAR	1	1	1	Q8TDD1	C1(Carbamidomethyl)	0.0002242	58.16	2	1319.7	-1.42327	25.9979	0
AVQGAQQPSLYQIR	1	3	1	Q13045		2.962e-06	58.16	2	1558.83	-1.49142	21.959	0
YFPTQALNFAFK	1	10	1	P05141		2.879e-05	58.13	2	1446.74	1.40912	31.4261	0
AEAVESAQAGDK	1	2	1	Q4ZG57		0.0003312	58.12	2	1175.55	-1.92077	11.0205	0
LFGAAEVQR	1	7	1	A0A384P5S9		0.00075	58.09	2	990.537	-0.0934922	20.3826	0
IGLATAGEPYHDIR	1	1	1	Q92560		2.376e-05	58.05	3	1512.78	-0.98786	20.8357	0
LGLLGLPAPK	1	3	1	B4DSH1		0.0001787	58.03	2	978.632	-2.74433	28.9256	0
LMYNSSNPVLK	1	4	1	O94832		0.0002123	57.97	2	1265.66	-0.153322	21.7602	0
LDETGNLmISEGHFASETIR	1	9	1	A0A384P5S9	M8(Oxidation)	7.164e-06	57.97	3	2236.06	2.23942	23.8735	0
IIIAEVVNK	1	4	1	E9PDF6		0.001768	57.96	2	998.627	2.24837	23.0303	0
AGPGTLSVTIEGPSK	1	4	1	O75369		9.781e-06	57.96	2	1413.76	-1.46139	22.6938	0
EMQDVQGALQcYTr	1	2	1	O15294	C11(Carbamidomethyl); R14(Methyl)	5.155e-05	57.94	2	1712.77	-0.508476	24.0042	0
QGVDIEAAR	1	6	1	B2RAH5		0.001043	57.84	2	958.493	-2.55177	17.0993	0
AVLEEGTDVVIK	1	2	1	A8K5W7		7.171e-05	57.83	2	1272.7	-0.282916	22.8021	0
DAETWFLSK	1	3	1	P08779		0.003608	57.65	2	1096.53	-2.62422	29.0625	0
mISEFTWPNHDLPSDK	1	4	1	O94832	M1(Oxidation)	7.739e-06	57.64	3	1932.88	-0.34344	24.8854	0
LAGLDITDASLR	1	4	1	A0A0C4DGG3		0.001358	57.63	2	1244.68	-0.542958	27.0651	0
AcNQLGQFLQHR	1	7	2	O95782;A0A0G2JS82	C2(Carbamidomethyl)	0.0002271	57.63	3	1471.72	0.504056	22.7128	0
LEmELAAVR	1	1	1	Q8IY63	M3(Oxidation)	0.004602	57.62	2	1047.55	-0.383699	19.3896	0
VVYSAFLmATPR	1	6	1	B4DZB1	M8(Oxidation)	9.239e-05	57.62	2	1370.71	0.211975	26.7777	0
IDSWENAEDFLEK	1	1	1	Q13823		0.0001526	57.61	2	1595.72	-2.76122	29.7548	0
LAALADQWQFLVQK	1	6	1	A0A384P5S9		4.37e-05	57.52	2	1630.89	-0.175511	31.4204	0
LQQEFEDKLEVEQQNK	1	6	2	A0A0D9SFK2;B4E0T8		3.329e-05	57.49	3	2004.99	-0.498269	20.287	1
GQSPAGDGSPEPPTPR	1	3	1	A0A0A0MRW6		0.002967	57.44	2	1549.72	-0.578877	15.265	0
VAPEEHPVLLTEAPLNPK	2	37	2	B4E335;Q562Z4		0.000464	57.43	2	1954.06	-0.125235	23.8479	0
LSDDNTIGK	1	6	1	A0A384P5S9		0.002052	57.39	2	962.478	-0.984327	13.5704	0
IIITVVEEQEQK	1	3	1	Q15149		8.572e-05	57.35	2	1428.8	1.01116	23.9375	0
FLEQQNQVLQTKWELLQQVDTSTR	1	7	1	H6VRF8		2.348e-05	57.35	3	2932.52	1.88386	29.8822	1
SPDGAHLTWEPPSVTSGK	2	4	2	A0A223PQH6;A6NEM2		3.165e-06	57.31	2	1865.91	1.82019	22.8087	0
EFDELNPSAQR	1	2	1	P16615		0.0002287	57.3	2	1305.61	0.522603	20.7049	0
ISSPLFNTK	3	2	1	O15294		0.002216	57.28	2	1006.56	0.241551	22.1231	0
DNLAEDIMR	1	4	1	B0YJC4		0.001846	57.28	2	1076.5	-0.296814	26.7046	0
LSHANSAVVLSAVK	1	15	2	Q10567;H0UID5		0.0001607	57.27	3	1395.8	0.702542	19.2016	0
AIFLADGNVFTTGFSR	1	7	1	B7Z9V0		0.0005072	57.27	2	1715.88	1.31577	31.4992	0
ELAAQLNEEAK	1	1	1	Q9Y5B9		0.0004132	57.26	2	1215.63	5.32898	18.3971	0
EDFPLIETEDEAYLR	1	4	1	Q92974		0.0002864	57.24	2	1839.86	-0.723087	30.8005	0
EAMEDGEIDGNK	1	6	1	P19338		8.585e-05	57.23	2	1307.54	-1.33112	15.6264	0
DDEEADAIYAALDK	1	1	1	O94906		2.612e-05	57.22	2	1538.68	-1.76794	29.9227	0
HGNLcLDK	3	2	1	O15294	C5(Carbamidomethyl)	0.0004339	57.2	2	956.463	1.69608	12.9416	0
ALQSPALGLR	1	4	1	A4QPB0		0.003428	57.18	2	1025.61	-1.53189	22.5246	0
ELIPTEEALR	1	4	1	Q15149		0.004451	57.03	2	1170.64	-1.16336	24.0545	0
EEASDYLELDTIK	1	5	1	Q5CAQ5		2.449e-05	57.03	2	1525.73	0.548874	26.926	0
FAEFDQIMK	1	10	1	A0A0A0MRM8		0.0005944	57	2	1128.54	0.869771	26.782	0
ISGLIYEETR	1	3	1	P62805		9.565e-05	57	2	1180.62	0.0219445	22.7142	0
DLTSWVTEMK	1	7	1	A0A384P5S9		0.0004973	56.95	2	1209.58	0.216347	31.2981	0
SkDTcIVISGESGAGK	1	5	1	O94832	K2(Methyl); C5(Carbamidomethyl)	5.004e-05	56.93	3	1622.8	-1.22895	16.5126	1
IFYPETTDIYDR	1	6	1	A4QPB0		0.002489	56.89	2	1532.72	-2.66679	25.7736	0
ALSAIADLLTNEHER	1	7	1	C9JZR2		2.382e-05	56.85	3	1652.86	0.974246	28.7808	0
ILEAVTLVQLK	1	3	1	Q5VWN6		0.001389	56.84	2	1226.77	0.785351	29.8517	0
DELADEIANSSGK	1	3	1	P35579		1.437e-05	56.83	2	1348.62	-0.198112	21.8911	0
YMDINFDFK	1	8	1	O94832		0.0003896	56.8	2	1192.54	1.20994	29.9807	0
VEQIAAIAQELNELDYYDSHNVNTR	1	2	1	O43707		5.742e-07	56.77	3	2905.39	-1.01383	31.3532	0
SGVSLAALK	1	6	1	P16403		0.002636	56.73	2	845.509	-0.288115	22.2199	0
GLASPTAITPVASAIcGK	1	3	1	B4E3H1	C16(Carbamidomethyl)	6.382e-05	56.73	2	1713.91	-3.64262	26.5866	0
SQYGLPEDAIVYcNFNQLYK	3	2	1	O15294	C13(Carbamidomethyl)	9.985e-06	56.73	3	2422.14	0.565351	31.1842	0
AFAVGVQQVLLK	1	1	1	O95373		0.0001523	56.71	2	1272.77	-0.18997	28.5956	0
GFNLPYQDAR	1	5	1	Q8NE71		0.0003956	56.64	2	1180.57	0.0349488	24.0601	0
QEIEcQNQEYSLLLSIK	2	2	1	P35527	C5(Carbamidomethyl)	0.0005832	56.63	2	2095.04	0.456563	30.4919	0
DIELSPEAQAK	1	5	1	A0A087WVM4		0.0002513	56.6	2	1200.61	-1.99677	20.3208	0
SLTTITELQR	1	5	1	B7ZKM7		0.000515	56.59	2	1161.65	-0.345238	22.9048	0
DGTQQEGAVASTELLK	1	2	1	Q96J84		0.003837	56.59	2	1646.83	1.50586	23.0144	0
NVFLLGFIPAK	1	2	1	A0A024R7L5		0.004899	56.57	2	1218.72	-0.530676	32.2443	0
VMLTTAGGTK	1	14	1	A0A0A0MRM8		0.001158	56.56	2	978.527	-1.91733	16.2088	0
GVPTGFILPIR	1	8	1	A0A024R652		0.001557	56.56	2	1169.7	-1.68869	31.1188	0
AAVSAFPTDSLER	1	1	1	O14654		0.002675	56.49	2	1363.69	0.759409	23.488	0
SEAQEEIGDLK	1	6	1	B2RMV2		0.0004963	56.47	2	1218.58	-2.51653	19.3694	0
DSIVQGFQWGTR	1	9	1	B4DZB1		0.0006612	56.38	2	1393.68	-1.65744	28.6332	0
FPVTDAVNK	1	4	1	Q15149		0.0009474	56.37	2	990.524	-1.62435	19.0266	0
DLEAHIDSANK	2	3	1	P35579		0.001197	56.37	2	1212.58	-1.66389	16.1731	0
VTLSFPSTLQTGTGTLK	1	10	1	B7Z4B2		4.733e-05	56.34	2	1750.96	-1.36322	28.5132	0
LTVAENEAETK	1	2	1	P07814		0.0002166	56.26	2	1204.61	4.46469	15.2181	0
VLGATLLPDLIQK	1	8	1	B7Z4B2		5.763e-05	56.22	2	1380.84	-0.908913	31.399	0
VEPGLGADNSVVR	1	5	1	P21333		0.001224	56.17	2	1312.68	-1.88791	19.6416	0
EGLGVNEVHYVDNQDcIDLIEAK	1	14	1	A0A0A0MRM8	C16(Carbamidomethyl)	1.093e-05	56.15	3	2630.24	1.20868	26.612	0
ELISDNQYR	1	5	1	B2R7C5		0.003079	56.14	2	1137.55	1.18312	18.4538	0
FNQLVEQYK	1	1	1	Q9NW13		0.001442	56.14	2	1168.6	-1.21265	20.5059	0
YFEIQFSPGGEPDGGK	2	2	1	Q12965		5.803e-06	56.1	2	1727.79	0.0498118	27.8016	0
LVAIVDVIDQNR	1	7	1	A0PJ62		0.000928	56.09	2	1354.77	1.8975	29.6882	0
TTQVPQFILDDFIQNDR	1	3	1	Q08211		0.0003708	56.06	2	2050.03	1.37645	32.0905	0
DAVTYTEHAK	1	2	1	P62805		0.0004145	55.97	2	1134.54	-1.14931	12.9765	0
STPVTVVLPDTK	1	6	1	B4DZB1		7.314e-05	55.92	2	1256.71	0.438746	23.6151	0
TAEAGGVTGK	1	4	1	P09874		0.0002208	55.9	2	890.457	-0.856247	9.91912	0
EEELQAALAR	1	10	2	Q7Z406;P35579		0.0016	55.89	2	1129.59	3.28197	21.4291	0
SLYASSPGGVYATR	1	6	1	B0YJC4		0.0004583	55.85	2	1428.71	-1.68902	20.4752	0
KmQQNIQELEEQLEEEESAR	1	3	1	P35579	M2(Oxidation)	0.0002098	55.85	3	2477.15	0.220146	25.8221	1
EAEDELSAR	1	9	1	K7EJE8		0.0005651	55.84	2	1019.46	-2.40897	14.6496	0
LQEIEELER	1	1	1	P78362		0.0004512	55.79	2	1158.6	-2.42851	22.0829	0
IRLENEIQTYR	2	1	1	P13645		0.0003347	55.77	2	1434.77	-2.59161	20.4766	1
QEAADAALR	1	6	2	A0A024DAK3;Q59EC0		0.0003253	55.76	2	944.48	0.667995	14.2237	0
NLEISIDTLMAK	1	9	1	A0A0A0MRM8		0.002528	55.75	2	1347.72	-2.34134	31.133	0
GAcAGSEDAVK	1	6	1	A0A384P5S9	C3(Carbamidomethyl)	0.0002018	55.73	2	1064.47	0.396392	10.684	0
EQTFSGGTSQDTK	1	6	1	A0A3B3ITZ9		0.0002925	55.68	2	1385.62	-0.274239	12.9116	0
FTISEAVLER	1	12	1	B7Z5G6		0.0008261	55.66	2	1164.63	0.150204	26.7664	0
ETYVEQEQGENANDR	1	3	1	A8QI98		0.002067	55.66	2	1781.76	2.68906	14.9995	0
MNEVISLWK	1	7	1	A0A384P5S9		0.0006519	55.61	2	1119.58	-1.77468	28.8515	0
ALTTEVPIPAK	1	1	1	A6NEM2		0.0001473	55.55	2	1139.67	-0.0627497	22.351	0
ALELDSNLYR	1	4	1	P35579		0.0008935	55.49	2	1193.61	-1.11226	24.4554	0
FLAVGLVDNTVR	1	3	1	B3KQH1		0.0008479	55.49	2	1303.74	-0.426142	28.3466	0
NLSPYVSNELLEEAFSQFGPIER	1	4	1	P23246		0.0001612	55.49	3	2639.3	-1.46412	33.1034	0
DYETATLSDIK	1	3	1	O43707		0.0006731	55.47	2	1255.6	-4.47939	23.3196	0
EDPSGWWTGR	1	1	1	Q12965		0.0003652	55.46	2	1190.52	1.69037	25.8095	0
DTcIVISGESGAGK	1	8	1	O94832	C3(Carbamidomethyl)	6.992e-05	55.42	2	1393.66	-2.77123	19.6304	0
NEEPSEEEIDAPKPK	1	1	1	Q9NR30		0.0006852	55.42	3	1711.8	-1.44557	15.5179	0
VKPLLQVTR	2	7	2	Q7Z406;P35580		0.0009829	55.4	3	1053.68	0.328398	18.6458	0
AEPVEVVAPR	1	3	1	P09874		0.001141	55.4	2	1066.59	0.875865	19.215	0
QEISSLKDELQTALR	1	13	1	B9EGI2		2.422e-05	55.38	3	1730.93	-0.636106	26.75	1
SSSGSSSSYGQHGSGSR	2	1	1	Q86YZ3		1.553e-06	55.35	3	1614.67	0.0390467	8.66986	0
TATDEAYKDPSNLQGK	2	7	1	A0A384P5S9		2.39e-05	55.35	3	1737.83	3.27974	15.2153	1
ALEQQVEEMR	1	1	1	P35580		0.0009076	55.3	2	1232.59	-0.684778	20.3762	0
VMTSGTGAPAK	1	3	2	A0A223PQH6;A6NEM2		0.0001339	55.27	2	1019.52	1.15636	11.3535	0
VQLLHTQNTSLINTK	1	5	2	Q9Y623;P12882		0.0001047	55.26	3	1709.95	-1.57602	21.1368	0
LMQmSLATSGVK	1	1	1	Q4VCS5	M4(Oxidation)	0.000184	55.23	2	1281.65	-0.932077	18.8721	0
TNPEYIYAPLK	1	5	1	A2I829		0.0003117	55.21	2	1308.68	-0.88847	24.1993	0
EEEGEKEEEEGQEEEEEEDEGAK	1	6	1	A5YM63		2.822e-05	55.18	3	2696.02	-3.37086	14.6538	1
SIPASDLPQVR	1	4	1	O94832		0.0002637	55.1	3	1182.65	0.256732	21.7369	0
EGLGLDVER	1	4	1	A2I829		0.0007297	55.07	2	987.51	-0.622749	22.1217	0
LLHYAGEVTYSVTGFLDK	1	5	2	F5H6E2;D3DTH7		1.71e-05	55.02	3	2013.03	-0.586646	29.6797	0
LNDTIQLLVR	1	3	1	Q96T88		0.0002161	55	2	1184.7	-0.0393939	28.1109	0
AALQEEEQASK	1	3	1	B0AZS5		0.0001541	55	2	1203.58	-1.80784	13.1279	0
DAEDWFFSK	1	4	1	Q04695		0.001133	54.99	2	1144.49	0.261553	30.9003	0
SrLEQEIATYR	2	2	0		R2(Methyl)	0.000859	54.95	3	1379.73	-0.0104819	20.3007	1
TRLEQEIATYR	2	17	3	P08779;P02533;Q04695		0.0006417	54.95	3	1379.73	-0.0104819	20.3007	1
DHQYQFLEDAVR	1	4	1	B2R8R5		0.0004233	54.92	3	1520.71	0.349677	24.9341	0
SGGTALHVAAAK	2	6	1	B2RAH5		0.0005898	54.89	2	1082.6	1.28024	12.9807	0
TGLEDPER	1	4	1	P35580		0.001879	54.88	2	916.439	1.8856	14.9534	0
NAQEALQAIETK	1	3	1	A8KA19		0.0001697	54.84	2	1315.69	2.65032	22.5832	0
DSYVGDEAQSK	1	37	2	P68133;B4E335		0.0001969	54.83	2	1198.52	-1.23631	13.9587	0
KAEIGIAmGSGTAVAK	1	9	2	Q8N3X5;P16615	M8(Oxidation)	1.923e-05	54.83	3	1519.81	-1.23228	16.2214	1
YNILGTNTImDK	1	16	1	B3KX72	M10(Oxidation)	0.0001886	54.81	2	1398.69	-0.865115	23.7359	0
EEAPQSEAPR	1	5	1	B4E2E5		0.0003872	54.8	2	1113.52	2.07044	11.5216	0
DSTEYFIVFEPR	1	2	1	A6NHR9		0.0002526	54.8	2	1502.72	0.401389	31.5926	0
DIYTELSIAK	1	14	1	B9EGI2		0.0002337	54.79	2	1152.62	0.698251	27.9089	0
LVSIVADQLEk	1	2	1	O15294	K11(Methyl)	0.001525	54.76	2	1228.71	-0.514663	26.6614	0
AWEGNYLASKPDTPQTSGTFVPVANELK	2	4	1	O94832		2.422e-06	54.76	3	3020.5	-0.251129	26.828	0
KEEELQGALAR	2	1	1	P35580		0.0003456	54.7	2	1243.66	-0.0411697	16.3864	1
VASAGSAISNASGER	1	2	1	Q86YT6		0.0004222	54.7	2	1376.68	1.44776	15.3449	0
TEPTAQQNLALQLAEK	1	10	1	B4DRU0		0.0002294	54.67	2	1754.93	0.980102	24.7835	0
IATGHGQQGVTQVVLK	2	3	2	A0A223PQH6;A6NEM2		0.0005771	54.66	2	1635.92	-1.18112	18.1825	0
VmYGFcSVK	1	4	2	Q16643;D6R9W4	M2(Oxidation); C6(Carbamidomethyl)	0.002535	54.65	2	1106.5	0.388677	20.7977	0
EYEGSEDTR	1	4	1	Q4VCS5		0.0004887	54.63	2	1085.44	0.0633114	10.5415	0
SFHSFYQLLQGGSEQMLR	1	5	1	O94832		0.0005299	54.61	3	2128.03	2.83901	31.0622	0
GScGIGGGIGGGSSR	1	3	2	P08779;P02533	C3(Carbamidomethyl)	0.0001126	54.6	2	1278.58	-1.89883	16.1382	0
AGVLAHLEEER	2	5	2	P35579;P35580		5.316e-05	54.55	2	1223.64	0.23691	20.3531	0
FQQAQEELAEMK	1	3	2	Q9P0K7;B4DNL3		5.369e-05	54.55	2	1451.68	-1.30406	21.5989	0
YAPIVSFEEcER	1	5	1	B7ZKM7	C10(Carbamidomethyl)	0.0001945	54.55	2	1499.68	-1.08885	25.7667	0
SDAGLESDTAmK	1	2	1	Q9NR30	M11(Oxidation)	7.425e-05	54.54	2	1240.53	-1.52913	13.4197	0
APESLFLLEEmR	2	2	1	Q12965	M11(Oxidation)	2.072e-05	54.54	2	1450.72	-1.22581	28.9147	0
DAYELEVLLR	1	11	1	B9EGI2		0.0003614	54.51	2	1220.65	-0.0279292	31.594	0
QGLETDNK	1	1	1	P35580		0.002771	54.49	2	904.437	0.369543	10.6865	0
VNSLGETAER	1	6	1	A0A384P5S9		0.0004904	54.41	2	1075.54	0.575012	14.0567	0
TQIVTEIISEIR	1	3	1	Q6NUR1		0.0005783	54.41	2	1401.8	0.882301	31.6271	0
IPGLLGVFQK	1	5	1	P55060		0.0001269	54.4	2	1071.65	-1.23038	31.155	0
EDNFNTAmQVLR	1	3	1	A8K6I4	M8(Oxidation)	0.001947	54.4	2	1453.67	-1.81746	22.1912	0
FESLEPEmNNQASR	1	3	1	D6W5C0	M8(Oxidation)	0.001626	54.37	2	1667.73	0.819254	18.7241	0
SDLLLEGFNNYR	1	1	1	P35580		6.66e-05	54.35	2	1440.71	0.0974249	29.8461	0
GGGGSFGYSYGGGSGGGFSASSLGGGFGGGSR	1	1	1	P35527		0.00025	54.34	2	2705.16	-1.37996	27.2648	0
VGQAmASTEEK	1	2	1	A0A024R3J7	M5(Oxidation)	0.003773	54.3	2	1166.54	0.704986	9.77317	0
HQAFEAELSANQSR	1	7	1	A0A384P5S9		6.125e-05	54.29	3	1587.75	-1.03763	17.8576	0
TFLALINQVFPAEEDSK	1	15	1	A0A0A0MRM8		0.003005	54.28	2	1921.99	-2.80138	32.4703	0
NFHVFYQLLSGASEELLNK	1	4	1	E9PDF6		0.0002385	54.27	3	2209.13	0.473338	32.3155	0
VISGVLQLGNIVFK	1	3	1	P35579		4.886e-05	54.26	2	1486.9	-0.843691	32.027	0
FLESLPEEEQQR	1	6	1	B4DLB0		0.0001323	54.25	2	1504.72	-2.1428	22.6721	0
IDPSTLQMWANILK	2	2	1	O15294		0.002567	54.22	2	1629.86	-2.6842	32.7487	0
cAcASHVAK	7	5	3	Q16643;D6R9W4;D6RCR4	C1(Carbamidomethyl); C3(Carbamidomethyl)	0.00368	54.18	2	1003.45	0.458185	6.9135	0
AQLmADFQAGR	1	4	1	Q15149	M4(Oxidation)	0.0002712	54.18	2	1223.58	-2.50921	19.5206	0
EmQDVQGALQcYTr	2	2	1	O15294	M2(Oxidation); C11(Carbamidomethyl); R14(Methyl)	0.0005045	54.17	2	1728.76	-3.07005	21.9363	0
VSHLLGINVTDFTR	1	3	1	P35579		0.0001947	54.13	3	1571.86	0.67143	27.6963	0
QLQNQLAEcK	1	2	1	Q9P0K7	C9(Carbamidomethyl)	0.0006074	54.1	2	1231.61	-1.55526	16.2049	0
SmNEAIPSGK	1	2	1	Q96J84	M2(Oxidation)	0.0004237	54.08	2	1049.49	0.315935	13.1251	0
RQEEEAGALEAGEEAR	1	4	1	Q7Z406		0.0001567	54.06	3	1744.8	-3.44234	15.5249	1
NTVELLVEDK	1	4	1	O75369		0.0006729	54.01	2	1159.62	-0.964916	24.067	0
FLDDLGLK	1	1	1	Q14126		0.002165	54	2	920.509	0.69061	27.3396	0
QEYEQLIAK	1	2	1	P35527		0.001492	53.95	2	1121.58	0.57676	20.4071	0
DLASVQALLR	1	7	1	A0A384P5S9		0.001084	53.94	2	1085.63	0.45341	30.5458	0
SLDDFQAWLGR	1	1	1	O15020		0.0001986	53.91	2	1307.64	-0.245067	31.4494	0
SNEILTAIIQGmR	1	6	1	B2RBR9	M12(Oxidation)	0.0004333	53.9	2	1461.77	0.537025	30.2122	0
YEAAGTLVTLSSAPTAIK	1	2	1	P53618		7.074e-05	53.88	2	1792.97	-0.690583	26.9673	0
LLEAAAQSTK	1	4	1	Q15149		0.0004329	53.85	2	1031.57	0.677448	15.3138	0
TLSmIEEEIR	2	5	1	Q9Y2D5	M4(Oxidation)	0.0007364	53.83	2	1236.61	-0.719321	24.0312	0
KSESEVEEAAAIIAQRPDNPR	2	6	2	Q16643;D6R9W4		4.833e-07	53.82	3	2310.17	-1.47914	23.2856	1
RQLEEAEEEAQR	1	3	1	P35579		0.000102	53.81	3	1487.7	-2.39368	13.4303	1
IGLDDEEK	1	14	1	A0A0A0MRM8		0.003636	53.76	2	918.441	-0.405717	16.9198	0
GDFLFSSDHLIEMATK	1	4	1	E9PDF6		7.989e-07	53.76	3	1810.87	0.862436	30.7474	0
VASSPVmVSNPATR	1	3	2	A0A223PQH6;A6NEM2	M7(Oxidation)	0.0006694	53.73	2	1431.73	3.5848	17.3214	0
QVLQSTQSPR	1	4	1	Q9Y2D5		0.0002156	53.72	2	1143.61	-1.03188	13.4616	0
QSQQLEALQQQVK	2	2	1	Q9P0K7		0.000192	53.71	2	1527.81	-1.31353	20.7691	0
NFYELSPHIFALSDEAYR	1	6	1	E9PDF6		7.549e-05	53.7	3	2172.04	0.58813	30.7643	0
KDDPLTNLNTAFDVAEK	2	7	1	P12814		0.0002064	53.69	3	1890.94	-0.876877	27.2979	1
AKAEDALSEMK	1	3	2	Q9P0K7;B4DNL3		0.0006157	53.66	2	1192.59	0.346419	16.8661	1
LHDNLIISDLENTVK	1	6	1	B2RMV2		3.691e-05	53.66	3	1723.92	-0.626127	29.0166	0
KFEEFQTDmAAHEER	1	7	1	A0A384P5S9	M9(Oxidation)	0.0002783	53.66	3	1883.82	-1.18559	16.0798	1
LEDLEVIQHR	1	4	1	D6W5C0		0.001329	53.62	3	1251.67	-1.98105	20.4862	0
LLLLLPEVDR	1	4	1	E7EWD6		0.004861	53.6	2	1180.73	-1.15692	31.688	0
EDEQQQALQDIASR	1	4	1	K7EQB6		0.0001905	53.6	2	1630.77	0.960802	22.6586	0
FSSSSGYGGGSSR	1	1	1	P35527		9.363e-05	53.57	2	1235.53	1.6576	13.7511	0
QTLLFSATQTK	1	6	1	A0A3B3ISR7		0.0007253	53.54	2	1237.68	-2.73152	23.8082	0
AVAGWEEVLR	1	2	1	H7BXY3		0.0007879	53.52	2	1129.6	-0.0691531	27.4434	0
DHGGALGPEEFK	2	4	1	O43707		0.0002413	53.48	2	1256.59	0.35871	18.9388	0
YLGLLENVR	1	6	1	E9PDF6		0.0008744	53.41	2	1076.61	1.36022	27.3656	0
FATHAAALSVR	1	4	1	P23246		4.497e-05	53.3	3	1143.63	-0.359618	17.2164	0
LLGLEEQLR	1	6	1	B4E2E5		0.000521	53.29	2	1070.62	0.0370787	26.0309	0
AATGEEVPR	2	2	1	O15294		0.0006662	53.27	2	929.468	-0.53043	13.3287	0
LLSTDPVTAK	1	15	1	H0UID5		0.0007553	53.27	2	1044.59	0.772214	18.8026	0
DTHDQLSEPSEVR	1	4	1	Q15149		0.0006308	53.24	2	1512.69	-0.806193	15.9837	0
GAPGQPGTILR	1	3	2	A0A223PQH6;A6NEM2		0.0001661	53.21	2	1066.6	1.21964	18.7021	0
EDAANNYAR	1	29	1	F8VX09		0.003407	53.2	2	1023.45	2.59558	11.6259	0
LGASNSPGQPNSVK	1	1	1	P49756		0.002264	53.17	2	1355.69	-3.40501	13.3383	0
EAVTTIAAYWHGTQAr	2	3	1	E9PDF6	R16(Dimethyl)	0.001112	53.17	2	1802.91	-3.50229	25.3952	0
LNEFLELER	1	5	1	B4DQ24		0.0006165	53.15	2	1162.61	-1.19299	26.9288	0
REEEEQQEGGFASPR	1	5	1	Q96T88		0.0002154	53.12	3	1748.79	1.16384	14.4484	1
SDLGNLLK	4	4	2	O15294;C9JZL3		0.005143	53.09	2	859.489	1.12293	27.7725	0
YRDQFTDQQK	2	4	1	E9PDF6		0.000612	53.07	2	1328.62	-2.58679	13.3926	1
ENAGEDPGLAR	1	1	1	P81605		0.002115	53.06	2	1128.53	-0.593651	14.3619	0
DLQPFPTcQALVYR	1	6	1	Q6DKJ9	C8(Carbamidomethyl)	0.0009234	53.05	2	1707.85	-2.37205	28.8529	0
NHEAQIQDMR	2	1	1	P35580		0.002906	53.04	2	1241.57	1.12997	13.6996	0
AmSLVSNEGDSEQNEIR	1	1	1	Q14571	M2(Oxidation)	0.001972	53.04	2	1894.84	-1.24099	18.4905	0
LMQLTNVSR	1	2	2	Q9P0K7;B4DNL3		0.0006577	53.01	2	1061.58	1.79719	20.9489	0
LAGTQPLEVLEAVQR	2	5	1	P22314		1.353e-05	53	2	1623.91	0.15677	30.4491	0
TLFTLEELR	1	4	1	O94832		0.002432	52.99	2	1121.62	0.120858	30.0098	0
KLLEGEEcR	1	21	3	P35908;P13647;B4DRR0	C8(Carbamidomethyl)	0.001158	52.98	2	1133.56	-1.55884	13.3573	1
mSINAEEVVVGDLVEVK	1	1	1	P05023	M1(Oxidation)	0.0001723	52.96	3	1846.95	-0.305995	31.0926	0
EYPFILDAFQR	1	3	1	A8K6I4		0.0001189	52.95	2	1398.7	-0.547598	31.9894	0
TcNcETEDYGEK	1	15	1	B3KX72	C2(Carbamidomethyl); C4(Carbamidomethyl)	6.459e-05	52.95	2	1505.55	-2.12258	12.8353	0
YmNVLFScHVR	1	5	1	O94832	M2(Oxidation); C8(Carbamidomethyl)	7.055e-05	52.93	3	1441.67	1.32849	21.6399	0
DLNAAEALQR	1	1	1	O15020		0.000817	52.92	2	1100.57	1.42764	21.3695	0
VTDEMFLEALNSK	2	4	1	O94832		8.349e-05	52.92	2	1496.73	0.373607	30.442	0
FDQLLAEEK	1	14	3	Q7Z406;P35579;P35580		0.0004749	52.81	2	1092.56	0.182458	21.5363	0
EANQQQQFNR	1	7	1	A0A384P5S9		0.0004777	52.81	2	1262.59	-1.7034	11.991	0
TVLELQYVLDK	1	4	1	E9PLA9		0.0001117	52.8	2	1320.74	0.387189	30.3148	0
HTNYTmEHIR	1	26	2	P12814;O43707	M6(Oxidation)	0.001442	52.79	3	1317.6	-0.493069	11	0
NTLImGLGTQGAEK	1	2	1	Q86YT6	M5(Oxidation)	0.0005169	52.7	2	1448.74	0.214336	22.2994	0
SSSSSAASDTATSTQRPLR	1	5	1	A0A494C001		0.0001062	52.7	3	1909.92	-1.12197	12.943	0
SFHSFYQLLQGGSEQmLR	2	5	1	O94832	M16(Oxidation)	8.82e-05	52.68	3	2144.02	-0.817116	29.0667	0
ADLEmQIESLTEELAYLKK	1	1	1	P13645	M5(Oxidation)	0.0004037	52.67	3	2240.14	0.275409	32.4141	1
FAEALGSTEAK	1	11	1	B4DRA9		0.0002092	52.66	2	1123.56	0.212467	18.1236	0
DmAGAQAAAVALNEEFLR	1	1	1	Q14126	M2(Oxidation)	0.0002799	52.65	2	1892.91	-3.1834	30.6527	0
TVSASSTGDLPK	1	2	1	P78362		0.001299	52.62	2	1162.59	-0.87697	16.0583	0
TEVETFVSLVR	1	3	1	Q14573		0.002593	52.62	2	1279.69	-0.321115	29.6029	0
QLEEQEEALR	1	1	1	Q9BTC0		0.001278	52.56	2	1244.61	-1.30666	17.4838	0
QDVYGPQPQVR	1	5	1	C9JZR2		0.0005347	52.55	2	1286.65	1.82594	17.2795	0
LITGLGVGR	1	3	1	Q9BQG0		0.002564	52.53	2	885.551	-0.686929	22.2527	0
IEESDQGPYAIILAPTR	1	3	1	B3KY11		0.0004522	52.53	2	1872.97	0.918394	29.1511	0
IIFVDEVFK	1	3	1	Q96T88		0.001381	52.5	2	1109.62	-1.63952	31.2695	0
ITPENLPQILLQLK	2	5	1	P43243		0.0006174	52.49	2	1619.97	-0.646803	32.3326	0
cVEDPETGLR	1	4	1	Q15149	C1(Carbamidomethyl)	0.0006518	52.46	2	1175.54	0.00434802	17.5541	0
ILILQGLK	1	1	1	Q9UNX4		0.002146	52.39	2	897.613	-0.141032	28.075	0
LLxGEDAHLSSQQASGQSYSSR	2	2	1	P08779	X3(E)	4.252e-06	52.38	3	2350.09	-2.1471	18.0321	0
VVDTLYDGK	1	15	1	B7Z2R3		0.001308	52.35	2	1009.52	-2.44233	18.1291	0
EcHLNADTVSSK	1	13	1	H0UID5	C2(Carbamidomethyl)	0.0001509	52.35	2	1360.62	-0.0505904	13.043	0
QLLQANPILESFGNAK	2	2	1	P35580		4.974e-05	52.35	3	1742.94	-0.457324	31.1259	0
DIVPGDIVEIAVGDK	1	1	1	P16615		0.0004546	52.34	2	1539.82	-1.09402	31.8881	0
QLSDVSSPR	1	1	1	B4DNL3		0.0007731	52.31	2	988.507	1.30133	14.2515	0
FLEVQYLTGGLIEPDTPGR	1	4	1	Q15149		0.003818	52.31	2	2105.09	1.23531	31.8233	0
ILALEADMTK	1	5	2	Q8IY63;Q4VCS5		0.0006842	52.3	2	1104.6	0.313542	24.9273	0
AELFTQScADLDK	1	4	1	D6W5C0	C8(Carbamidomethyl)	9.301e-05	52.3	2	1497.68	-3.28886	22.9694	0
AEQmASVQNAQR	1	15	1	B7Z2R3	M4(Oxidation)	0.00104	52.22	2	1348.63	2.92071	10.6975	0
QYLEELQSVQR	1	11	1	B9EGI2		9.425e-05	52.22	2	1392.71	1.51035	22.9667	0
AVTLDPNFLDAYINLGNVLK	1	2	1	O15294		0.0008367	52.22	3	2190.18	0.0488155	33.5049	0
KQLQVELQSR	2	2	2	Q9P0K7;B4DNL3		0.0007288	52.21	2	1228.7	-0.503287	16.4334	1
LLASQLEEIK	1	2	1	A0A024RAC0		0.0002737	52.2	2	1143.66	-0.415051	24.2793	0
DINAVLIDmER	1	8	2	A0A024DAK3;Q59EC0	M9(Oxidation)	0.0001685	52.19	2	1304.65	-0.576296	25.3571	0
EELEFEVPFR	1	1	1	Q9Y5B9		0.003672	52.18	2	1294.63	2.21193	30.5166	0
VIQIATSSSTAK	1	2	1	H7BXY3		0.0004199	52.17	2	1205.67	-0.413046	17.2124	0
ENLISALEEAK	1	4	1	P22102		0.0002779	52.1	2	1216.64	1.3998	29.6335	0
LGGIGQFLAK	1	2	1	Q08211		0.0001449	52.08	2	1003.59	0.792766	27.0249	0
ELLGQGLLLR	1	10	1	B4DRU0		0.0005433	52.08	2	1111.68	-0.579701	30.2136	0
VFDAIMNFK	1	4	1	P13639		0.001389	52.07	2	1084.56	5.93475	29.083	0
VEDLFLTFAK	1	6	1	A0A384P5S9		0.0002026	52.05	2	1182.64	0.403766	31.3848	0
LQTASDESYKDPTNIQSK	2	4	1	A0A384P5S9		6.103e-05	52.02	3	2024.98	-0.133074	16.371	1
YGALALQEIFDGIQPK	1	5	1	P55060		0.001666	51.99	2	1762.94	-0.314278	32.267	0
DLEGSDIDTR	1	5	1	P55060		0.002147	51.97	2	1120.51	-2.80121	17.5345	0
TATPEIVDNK	1	4	1	O75369		0.0007619	51.95	2	1087.56	0.228695	16.3387	0
DSDEEGASDR	1	1	1	Q8TDD1		0.0005918	51.93	2	1080.41	0.432571	8.99412	0
QEAELGEPDPEQK	1	6	1	B9EGI2		0.002453	51.91	2	1469.67	-6.76777	16.7184	0
GENALKDAK	2	7	1	H6VRF8		0.001515	51.85	2	945.5	-0.0578915	9.8311	1
SPISVPGGSALISNLGK	2	3	2	A0A223PQH6;A6NEM2		1.212e-06	51.81	2	1596.9	0.0289196	28.7106	0
VNLFTDFDK	1	7	1	Q96G38		0.0006118	51.79	2	1098.55	-1.30872	28.8915	0
KLLVGSEDYGR	2	7	1	A0A384P5S9		0.001567	51.79	3	1236.66	0.516229	17.9668	1
DTPDEPWAFPAR	1	6	1	B2R5U1		0.0005481	51.77	2	1401.64	-2.49074	27.5983	0
LSQVSDSVSGQTVVDPK	1	1	1	O94906		0.0006629	51.77	2	1745.89	-3.29314	19.5479	0
ALQEFDLALR	1	4	1	B3GQE6		0.0006583	51.75	2	1175.64	-0.265505	28.4664	0
KcTVSVETR	1	4	1	O94832	C2(Carbamidomethyl)	0.0008855	51.72	2	1079.55	-0.204011	11.2564	1
DPLLDDHGDFIR	1	14	1	A0A0A0MRM8		8.359e-05	51.72	3	1412.68	-0.969055	24.8218	0
QVQSLTcEVDALK	1	5	1	B0YJC4	C7(Carbamidomethyl)	8.221e-05	51.69	2	1490.75	-1.54547	24.6537	0
LLYmAIDGVAPR	1	4	1	B4DZC3	M4(Oxidation)	0.001535	51.68	2	1334.71	-0.612923	25.3106	0
ALELDPNLYR	1	4	1	P35580		0.001556	51.66	2	1203.64	-1.19449	26.257	0
VAALQNLVK	1	5	1	B2RBR9		0.001413	51.62	2	955.593	-0.370506	22.947	0
mHLLYAVQGQmDEDVQK	1	2	1	Q9P0K7	M1(Oxidation); M11(Oxidation)	1.775e-05	51.62	3	2036.94	-0.957261	19.4814	0
AEAESLYQSKYEELQITAGR	1	7	1	H6VRF8		2.258e-07	51.58	3	2286.12	-0.506922	23.8805	1
DYVAPTANLDQK	1	6	1	B2R5U1		0.0001923	51.57	2	1334.66	-0.444044	19.7069	0
SDLETQISSLNEK	1	5	1	B7ZKM7		4.164e-05	51.56	2	1463.72	-0.744831	23.5099	0
VLLSALER	1	8	1	A0A024R652		0.004937	51.55	2	900.551	-0.365716	24.2821	0
FLSQLLER	1	6	1	Q92974		0.003792	51.55	2	1005.57	-0.788857	26.9589	0
ILSQSTDSLNmR	1	9	1	Q92974	M11(Oxidation)	0.0005925	51.5	2	1380.68	1.37277	17.3158	0
mGGEEAEIR	1	2	1	Q08211	M1(Oxidation)	0.0006717	51.49	2	1007.45	-0.454536	13.09	0
IVSSSDVGHDEYSTQSLVK	1	4	1	D6W5C0		9.508e-06	51.48	3	2050.98	-7.28575	19.7083	0
HEAMITDLEER	1	4	1	P35579		0.0001392	51.47	2	1343.63	2.24364	20.2032	0
RDHALLEEQSK	1	4	1	O43707		0.0001297	51.46	3	1325.68	0.728731	12.1371	1
SLVPAAELLESR	1	3	1	Q15149		0.0003331	51.43	2	1284.72	1.52542	28.9474	0
DDISEIQSLASDHSGR	1	7	1	A0A087X0K9		3.265e-05	51.41	3	1729.8	1.15279	24.8274	0
SLFPENLQADKK	2	2	1	Q12965		0.0002144	51.4	2	1389.74	0.812829	21.7616	1
ILDAVVAQEPLHR	1	7	1	B4DZB1		0.0001196	51.4	3	1460.82	0.51839	22.2925	0
mNEAFGDTK	1	3	1	B2R8R5	M1(Oxidation)	0.002919	51.39	2	1028.44	1.37964	13.803	0
DNLEFFLAGIGR	1	2	1	A0A0U1RQF0		0.000908	51.39	2	1351.7	0.223395	32.3572	0
TENPLILIDEVDK	1	7	1	K7EJE8		0.0002139	51.39	2	1498.8	0.0701407	31.4317	0
ISSVLAGGScR	1	3	2	P08779;P02533	C10(Carbamidomethyl)	0.0008354	51.34	2	1106.56	-1.12289	17.5772	0
AGAGLGDGER	1	1	1	Q9BXP5		0.0004349	51.27	2	902.432	-0.581534	12.2555	0
SYSTTYEER	1	5	1	M0QX44		0.001058	51.25	2	1135.49	-0.161575	14.7089	0
LEVNLQAMK	1	3	1	P35579		0.001286	51.23	2	1045.57	0.925602	23.6434	0
LNIPVSQVNPR	1	14	1	P05023		0.0003908	51.22	2	1236.7	-0.96368	22.1177	0
TPLDLAAFK	1	2	1	B4DIW9		0.00095	51.19	2	975.55	-0.687543	27.2097	0
DLTSVNILLK	1	5	2	D6W5C0;O15020		0.001719	51.18	2	1115.67	-0.164551	30.4448	0
LcSLFYTNEEVAK	1	9	1	P43243	C2(Carbamidomethyl)	0.0006755	51.17	2	1573.76	0.488378	25.5457	0
NTDQASMPDNTAAQK	1	8	1	P35579		0.004034	51.1	2	1591.7	-0.487508	13.5169	0
EALENcITLQDFNR	1	3	1	Q6NUR1	C6(Carbamidomethyl)	0.0005647	51.04	2	1722.8	-4.00521	26.8421	0
GSLGQGTAPVLPGK	1	7	1	H0Y8Y7		0.002845	51.03	2	1281.72	-0.641071	20.375	0
ELPPDQAEYcIAR	2	13	2	P12814;O43707	C10(Carbamidomethyl)	0.0001241	51	2	1561.73	-2.16958	21.4737	0
SLPSVETLGcTSVIcSDK	1	9	2	Q8N3X5;P16615	C10(Carbamidomethyl); C15(Carbamidomethyl)	0.001679	50.96	2	1952.93	-0.610612	26.5159	0
IFQFQNFTNTR	1	1	1	Q2NL82		0.002263	50.94	2	1415.71	0.287876	27.5345	0
DLYANNVmSGGTTmYPGIADR	1	5	1	P68133	M8(Oxidation); M14(Oxidation)	0.001714	50.94	2	2278.01	-2.69649	23.3923	0
AFLDSLPDVK	5	2	1	O15294		0.004914	50.92	2	1104.6	2.48939	27.7832	0
SSVVGGFVSHYLLEK	2	15	1	A0A0A0MRM8		2.61e-05	50.89	3	1621.86	-0.901756	29.2177	0
LDAQVQELHAK	2	1	1	P35580		0.0002061	50.88	2	1251.67	0.102121	16.3374	0
SVPSIAAATGTHSR	1	1	1	Q8IY63		6.879e-06	50.88	3	1354.7	-4.85087	16.9655	0
RDQAVmISGESGAGK	2	7	1	F5H6E2	M6(Oxidation)	5.082e-05	50.87	3	1521.73	-0.365351	13.2325	1
DALNQATSQVESK	1	6	1	A1A5C5		0.00223	50.8	2	1390.68	-2.52074	18.8531	0
LGLVSPESmDNYSHFHELR	1	1	1	Q9P0K7	M9(Oxidation)	1.216e-05	50.78	4	2247.05	-0.121482	22.2869	0
IVLDNSVFSEHR	1	4	1	Q00610		0.0001209	50.75	3	1415.73	0.888077	23.0438	0
WTLLQEQGTK	1	13	2	P13647;B4DRR0		0.0002495	50.74	2	1203.64	1.03671	24.3642	0
LEPNAQAQmYR	1	2	1	O95782	M9(Oxidation)	0.0005679	50.72	2	1336.63	0.129501	15.2805	0
FSEGNILELLHR	1	2	1	Q6NUR1		0.001291	50.69	3	1427.76	-0.94537	30.3897	0
SIATLAITTLLK	1	7	1	Q9Y678		0.0004241	50.68	2	1244.78	-0.0603065	32.3835	0
ALLQEFDNAVLSK	1	3	1	A0A2U3TZL8		0.0001072	50.68	2	1447.78	-0.231463	30.6166	0
IQKEEEEILMANK	2	4	1	Q4VCS5		0.0001426	50.66	3	1574.81	-0.451034	19.7903	1
FDVDAADEK	1	4	1	B4DZC3		0.0002864	50.63	2	1009.45	1.30239	17.7759	0
mAPYQGPDAVPGALDYK	1	6	1	O43707	M1(Oxidation)	0.0007386	50.63	2	1808.85	-0.664738	23.7498	0
NGHLAVVAPR	1	4	2	F5H6E2;D3DTH7		0.0005059	50.6	2	1033.59	2.78047	15.209	0
YVLINWVGEDVPDAR	1	5	3	Q16643;D6R9W4;D6RCR4		1.826e-05	50.58	3	1745.88	-0.987434	31.1993	0
AEAGSETLGR	1	3	1	Q5VWN6		0.001887	50.47	2	990.484	-1.38325	13.1089	0
LQIFSVEGQK	1	2	1	A6NHR9		0.004162	50.46	2	1148.63	2.9563	24.9632	0
EQYEEEQEAK	1	4	2	Q9Y623;P12882		0.0002407	50.41	2	1282.54	-0.0224088	12.0294	0
VSEEAESQQQWDTSK	1	6	1	D6W5C0		2.678e-05	50.41	2	1751.77	-0.158272	16.7644	0
LGVIEDHSNR	2	6	1	Q5CAQ5		0.001735	50.4	2	1139.58	-0.571954	14.7711	0
LVIYGGmSGcR	1	4	2	A0A223PQH6;A6NEM2	M7(Oxidation); C10(Carbamidomethyl)	0.004406	50.4	2	1228.58	-1.5929	19.5109	0
SPFEVYVDK	1	6	1	P21333		0.0008766	50.37	2	1083.54	0.630576	23.7684	0
REQGNIEEAVR	2	2	1	O15294		0.001437	50.37	3	1300.66	-0.567913	13.9935	1
TEmEDLmSSK	1	4	1	P35579	M3(Oxidation); M7(Oxidation)	0.0009021	50.36	2	1202.49	-4.14261	11.8762	0
YIASVQGSTPSPR	1	3	1	P49792		0.0001641	50.36	2	1362.7	0.155804	17.2139	0
VLGISPDEQK	1	5	2	A0A0D9SFK2;B4E0T8		0.0004164	50.35	2	1085.58	0.689909	19.6455	0
ISDQDLNR	1	2	1	Q96F88		0.004002	50.3	2	960.476	1.20073	14.2085	0
DVDGAYmTK	1	7	1	H6VRF8	M7(Oxidation)	0.004546	50.3	2	1015.44	0.816658	13.6661	0
DSGNIPEAIASYR	2	2	1	O15294		6.61e-05	50.3	3	1392.68	0.202883	25.1244	0
NSTWSGESK	1	5	1	P19338		0.001784	50.29	2	995.442	-1.14751	12.6627	0
YMDVQFDFK	1	4	1	F5H6E2		0.0005647	50.29	2	1192.53	0.0839614	28.1024	0
AVSEEQQPALK	1	6	1	Q8NE71		0.00036	50.26	2	1199.63	1.8777	14.9238	0
AEVVETTQVYTEEETRR	1	4	1	Q15149		0.0001335	50.21	3	2039.99	-0.0946789	19.1707	1
TESPVLTSScR	1	2	1	Q9H3U1	C10(Carbamidomethyl)	0.001371	50.2	2	1236.59	-0.798226	16.3971	0
ccTESLVNR	1	12	1	H0YA55	C1(Carbamidomethyl); C2(Carbamidomethyl)	0.0005498	50.15	2	1138.49	-3.24025	15.6939	0
SPAGSPELR	1	1	1	Q96JM3		0.00187	50.14	2	913.473	-1.35693	14.1191	0
NLTVILSDASAPGEGEHK	1	4	1	B4DZC3		0.0001473	50.13	3	1837.93	-0.569988	23.8693	0
LKDVLLQVDDER	2	3	1	P35579		0.001511	50.11	3	1442.79	1.13942	22.6432	1
LSmSQLNEK	1	1	1	Q08211	M3(Oxidation)	0.001041	50.1	2	1065.53	1.41928	13.6327	0
VNPVTLETVLR	1	7	1	Q96H55		0.0002453	50.05	2	1240.73	0.0810151	28.3848	0
HPDVEVDGFSELR	1	7	1	P09874		0.001939	50.05	2	1499.72	2.36095	23.1908	0
ALQLLQmYYEGR	1	2	1	Q9H0A0	M7(Oxidation)	0.0004377	50.05	2	1500.75	-1.91336	28.5447	0
MHLLYAVQGQmDEDVQK	1	2	1	Q9P0K7	M11(Oxidation)	0.0001562	50.05	3	2020.94	-2.63535	22.1385	0
ENLIYTYIGPVLVSVNPYR	1	7	1	F5H6E2		0.0001741	50.01	3	2210.18	-1.62897	32.9006	0
rAELVcLNNTEISENSSDLSQK	1	2	2	Q9P0K7;B4DNL3	R1(Methyl); C6(Carbamidomethyl)	9.028e-06	50	3	2521.22	-1.00504	22.3917	1
NNTALQSVSLR	1	10	1	Q92974		0.0008703	49.97	2	1202.65	0.126454	20.7487	0
LEAELATAR	1	4	1	Q4VCS5		0.001796	49.94	2	973.531	-0.170279	17.886	0
SLLQALNEVK	1	5	1	Q14204		0.001096	49.79	2	1114.64	-2.2327	28.3178	0
FFQMVGLK	1	3	1	B8ZZ19		0.003319	49.77	2	969.528	5.72912	27.7201	0
GIYFADmVSK	1	3	1	P09874	M7(Oxidation)	0.001819	49.73	2	1146.55	0.806435	22.8046	0
DLLSDLQDISDSER	1	14	1	B4E0M9		0.0003842	49.73	2	1605.76	-0.690283	32.089	0
FAEVTQEVEVARPVDK	1	3	1	A0A2U3TZL8		4.131e-05	49.73	3	1816.94	-0.529983	20.9433	0
EDITQSAQHALR	2	7	1	A8K590		3.754e-05	49.72	3	1368.69	0.563532	18.2127	0
VFQSSTSQEQVYNDcAK	2	17	1	P33176	C15(Carbamidomethyl)	0.0005165	49.69	2	1990.89	2.02128	17.8659	0
STmmTQEQIQK	1	9	1	A0A0A0MRM8	M3(Oxidation); M4(Oxidation)	0.0004414	49.68	2	1356.61	0.367017	11.1357	0
EVQQTLEELR	1	2	1	B3KPM8		0.0007222	49.64	2	1244.65	-1.50522	22.3268	0
QEPQGQEIQSENLImEK	1	1	1	Q4VCS5	M15(Oxidation)	1.355e-05	49.64	3	2016.96	0.798465	20.8995	0
DLAQINDLQAQLEEANK	1	7	1	A0A0D9SFK2		0.0001483	49.63	3	1912.96	-2.35925	29.6534	0
KFYPLEIDYGQDEEAVK	1	2	1	P09874		0.0001568	49.62	3	2043.99	-1.5725	26.0464	1
QITmEELVR	1	4	1	Q15149	M4(Oxidation)	0.004224	49.59	2	1134.58	0.0429759	19.3512	0
EKGSVAEAEDcYNTALr	2	2	1	O15294	C11(Carbamidomethyl); R17(Methyl)	0.003663	49.58	2	1926.88	-2.33737	19.5234	1
ATFYLNVLEQK	1	3	1	Q9Y678		0.0001487	49.55	2	1325.71	0.819084	29.3332	0
GELGIFVQEIQEGSVAHR	1	2	1	O75970		0.0003973	49.55	3	1969.02	0.913072	30.3275	0
AQAEVEGLGK	1	2	1	Q15149		0.001919	49.51	2	1001.53	1.12833	16.0489	0
ALLAANEEEDR	1	1	1	Q5C9Z4		0.000142	49.48	2	1230.59	-1.70614	17.9982	0
GQSIDDmIPAQK	1	4	1	B4DUP1	M7(Oxidation)	0.0006528	49.48	2	1318.63	0.161337	17.5824	0
NmQDMVEDYR	2	7	1	H6VRF8	M2(Oxidation)	0.0006405	49.44	2	1316.52	-0.0323339	18.3344	0
SQGcSEQVLTVLK	1	1	1	P78527	C4(Carbamidomethyl)	0.003304	49.43	2	1448.74	-0.0239473	24.0098	0
DLNSQLEYLR	1	2	1	A6NHR9		0.00187	49.32	2	1250.64	1.00768	26.8665	0
ITVLEALR	1	6	1	Q5T2N8		0.005176	49.28	2	914.568	0.813813	27.0235	0
IVcDLIENK	1	2	1	Q12965	C3(Carbamidomethyl)	0.001348	49.12	2	1103.57	-1.53918	21.0915	0
IYIDSNNNPER	1	2	1	Q00610		0.0002079	49.1	2	1334.63	-0.79978	17.1245	0
FTQAGSEVSALLGR	1	4	1	H0YH81		0.001203	49.1	2	1435.75	-1.84637	27.3918	0
ITPELLTR	1	7	1	B4DG62		0.004273	49.09	2	942.561	-1.12745	22.5218	0
NNNQQLAQLQK	1	1	1	Q9Y2A7		0.001926	49.09	2	1298.68	0.484333	16.4148	0
GYSFTTTAER	1	18	1	B4E335		0.002945	49.08	2	1132.53	-0.0514182	19.1841	0
AELIVQPELK	1	5	1	Q4LE79		0.0004496	49.06	2	1139.67	-0.0627497	23.9742	0
AEAVVNTVDISER	1	2	1	B4DKU3		6.606e-05	49.05	2	1402.72	-1.38422	21.0496	0
VSELKEELK	2	6	1	B3KX72		0.001588	49.04	2	1074.6	0.229309	15.3695	1
GVVDSEDLPLNISR	2	18	1	B4DMA2		5.14e-05	49.02	2	1513.79	1.33838	26.605	0
cLENAHLAQALEAER	1	11	1	B9EGI2	C1(Carbamidomethyl)	7.331e-05	49.01	3	1724.84	1.13805	22.2611	0
EEEEEEEEDQEGDRETTIR	1	2	1	A0A0B4J2E5		5.548e-05	49.01	3	2351.95	-2.00481	14.9052	1
TEFLSLLAK	1	1	1	Q12965		0.002317	48.99	2	1021.59	-0.347927	30.3786	0
VIIIGSGVSGLAAAR	1	3	1	A8K2R3		0.001019	48.95	2	1383.83	1.00319	26.8821	0
IAQLEEELEEEQSNmELLNDR	2	1	1	P35580	M15(Oxidation)	0.0008447	48.92	2	2548.17	-2.15637	28.0389	0
ELISNASDALDK	1	11	2	B4DMA2;Q5CAQ5		9.371e-05	48.91	2	1275.64	-2.2037	21.4078	0
EGIPALDNFLDK	1	3	1	P13639		7.117e-05	48.91	2	1331.68	-0.0763469	31.3229	0
TAEGAPGAGLQR	1	4	1	B4DLW4		0.0005104	48.9	2	1127.58	0.486808	14.6138	0
ATLQEILPEVLK	1	3	1	Q9BQG0		0.0002574	48.9	2	1353.8	0.551666	31.5982	0
VEDmAELTcLNEASVLHNLK	1	9	2	P35579;P35580	M4(Oxidation); C9(Carbamidomethyl)	0.0002258	48.9	3	2302.1	-0.67517	26.7912	0
LQQLFIQLVLK	1	5	1	O94832		0.0001862	48.88	2	1342.85	1.09787	32.1541	0
QGSGSGQSPGHGQR	1	1	1	Q86YZ3		0.0001528	48.85	3	1339.61	0.147956	5.38594	0
GQLQEAIEHYR	3	4	2	O15294;C9JZL3		0.0001335	48.82	3	1343.67	-0.128517	21.1735	0
TALmLAcEIGSSNAVEALIK	1	1	1	Q9P0K7	M4(Oxidation); C7(Carbamidomethyl)	0.003804	48.81	2	2107.09	3.8093	31.5609	0
TNPSVSSLLQR	1	4	1	Q9HBB9		0.0002938	48.8	2	1201.65	0.846595	23.5718	0
QAQQERDELADEIANSSGK	2	3	1	P35579		2.364e-05	48.78	3	2088.98	-0.490988	20.066	1
GVSFYEVPPHLFAVADTVYR	2	7	1	F5H6E2		2.171e-06	48.78	3	2267.16	4.45086	31.2597	0
FQEAEERPK	1	5	1	A0A024RDQ0		0.0006357	48.68	3	1133.56	0.867325	11.1493	0
LQQSHPLSATQIQVK	1	7	1	A0A384P5S9		8.152e-05	48.62	3	1677.93	0.664615	18.3901	0
GTQGVVTNFEIFR	1	6	1	Q96G38		0.001615	48.59	2	1467.76	1.71893	29.5371	0
FTATASLGVIHK	1	5	1	A0A087WW66		0.0001185	48.57	3	1244.7	-0.244442	20.9843	0
QVTPDGESDEVGVIPSK	1	25	1	Q59FC4		0.002839	48.54	2	1756.86	-1.18595	20.8567	0
EGAIIVDPAR	1	2	1	Q9H3U1		0.0002656	48.49	2	1040.57	-0.603249	20.6078	0
VAQPTITDNKDGTVTVR	1	11	1	P21333		9.992e-06	48.48	3	1814.96	-1.89633	17.1816	1
VKEDSDEQIK	2	8	1	B7ZKM7		0.0007987	48.46	2	1190.59	-0.28061	10.215	1
AEAESDALPDDTVIESEALPSDIAAEAR	1	8	1	Q59FS7		0.0001336	48.45	3	2885.35	-2.41167	30.3105	0
FAQALGLTEAVK	1	9	1	B4DRA9		0.0001569	48.44	2	1247.7	3.05631	24.8359	0
DSDSmETEEK	1	6	1	A0A087WW66	M5(Oxidation)	0.002639	48.42	2	1186.44	2.5989	8.87129	0
VmAEANHFIDLSQIPcNGK	2	2	1	O15294	M2(Oxidation); C16(Carbamidomethyl)	0.0001353	48.39	2	2160.02	0.766898	24.8302	0
AEGQTLVQPSVANR	1	4	1	Q6LCG8		0.004437	48.38	2	1469.77	-1.71131	18.3358	0
QLQEERPELSESELTR	1	6	1	B4DLB0		1.309e-05	48.35	3	1943.97	0.403944	20.0702	0
mQHNLEQQIQAR	2	6	1	A0A384P5S9	M1(Oxidation)	9.633e-05	48.29	2	1511.74	-1.57884	15.6459	0
LLEPLVTQVTTLVNTNSK	2	10	1	P35221		6.707e-05	48.28	3	1970.12	0.90106	31.7857	0
LLEPLVTQVTTLVNTSNK	1	3	0			0.0003665	48.28	3	1970.12	0.90106	31.7857	0
LQDAEEHVEAVNSK	2	1	1	Q9Y623		0.002632	48.27	2	1568.76	0.630955	14.7752	0
AAmTDAmVPR	1	3	2	Q9P0K7;B4DNL3	M3(Oxidation); M7(Oxidation)	0.003916	48.22	2	1094.5	-1.65055	13.3231	0
DPYTEQTISLFQAmK	2	4	1	Q15149	M14(Oxidation)	0.001305	48.16	2	1787.85	-2.18373	28.8986	0
VEDMAELTcLNEASVLHNLK	1	9	2	P35579;P35580	C9(Carbamidomethyl)	4.744e-06	48.15	3	2286.11	0.96705	29.7174	0
LNILDTLSK	1	5	1	Q13200		0.00207	48.13	2	1016.6	-0.541222	28.7598	0
EmFNLFQVTDNR	1	1	1	Q9BTC0	M2(Oxidation)	0.004405	48.1	2	1529.7	-2.15881	29.5739	0
ENWGPWSAGGSR	1	1	1	Q12965		0.0001317	48.07	2	1303.58	-3.85684	24.5615	0
SPEDHIGAVLER	1	1	1	Q13823		0.0001708	48.07	3	1322.67	-0.0346195	20.5213	0
LESSVSER	1	4	1	B7ZLX4		0.002553	48.02	2	906.453	0.610477	11.8044	0
IAEKDEELDQLKR	2	3	1	Q9Y623		0.0004459	48.01	3	1586.84	0.899673	15.5746	2
VDIQTEDLEDGTck	1	5	1	O75369	C13(Carbamidomethyl); K14(Methyl)	0.002794	48	2	1636.74	-0.986151	20.5808	0
QNPATQNVPR	1	1	1	B4E0T8		0.0009288	47.96	2	1124.58	-2.39269	13.3245	0
GLQQQNSDWYLK	1	4	1	A4QPB0		0.0006444	47.95	2	1479.72	-1.98493	23.7726	0
EIETFVSLLR	1	1	1	Q14571		0.0003164	47.94	2	1206.67	0.0828158	31.5637	0
ELATVLSDQPGLLGPK	1	1	1	Q9Y2A7		0.0002241	47.9	2	1637.91	-1.05257	28.5793	0
LDPHLVLDQLR	2	5	2	P35579;P35580		7.888e-05	47.86	3	1318.75	0.127526	27.3367	0
GPYESGSGHSSGLGHR	2	1	1	Q86YZ3		0.0001074	47.85	3	1584.72	0.570575	10.8088	0
HGGGGGGFGGGGFGSR	2	1	1	P35908		0.0005647	47.84	2	1320.58	-1.64717	16.1781	0
VLDELTLTK	1	1	1	P13645		0.00197	47.83	2	1031.6	0.200699	23.8938	0
EDLYLKPIQR	2	4	1	P13639		0.0003015	47.82	3	1274.71	-0.90975	20.6722	0
LAEDILNTmFDTSYSK	1	5	1	Q13045	M9(Oxidation)	0.0004417	47.82	2	1863.87	-1.34029	27.6091	0
VQSLQDEVAFLR	1	5	1	A5YM63		0.0001387	47.79	2	1404.75	-0.611674	28.7913	0
ELEEQNLQLQK	1	2	1	Q9P2M7		0.0003145	47.77	2	1371.71	0.698865	19.9282	0
FNTTSVIK	1	7	1	B4DZB1		0.005057	47.74	2	909.504	-0.297477	19.2609	0
ASIHEAWTDGK	1	8	2	P12814;O43707		0.0006199	47.71	2	1214.58	-1.37048	16.7743	0
SDPDHLAELVK	2	10	1	A0A0A0MRM8		0.0002249	47.71	2	1223.63	2.23992	21.2388	0
ELTGLLTTAK	1	5	1	Q9P2N6		0.0008728	47.69	2	1046.61	1.79654	24.087	0
NSEEQPSGGTTVLQR	1	1	1	Q4VCS5		0.002509	47.61	2	1602.77	-2.95355	16.5141	0
NTSVVDSEPVR	1	4	1	B4DDI0		0.002491	47.57	2	1202.6	2.1587	16.2904	0
LGTGFNPNTLDK	1	4	1	Q96N67		0.00234	47.53	2	1276.65	0.951897	22.2541	0
ENQWFDVGVIK	1	4	2	A0A223PQH6;A6NEM2		0.0007925	47.53	2	1334.67	-0.909743	29.9171	0
ADIAESQVNK	1	15	3	Q9Y623;Q59EV3;P12882		0.0007515	47.49	2	1074.54	-1.5729	13.5473	0
YSELTTVQQQLIR	1	3	1	A8KA19		0.0005685	47.49	2	1578.85	-0.361808	26.1657	0
HGFEAASIK	1	4	1	P35580		9.298e-05	47.48	2	959.494	-0.696463	15.2462	0
APESLFLLEEMR	1	2	1	Q12965		8.232e-05	47.46	2	1434.73	3.46929	31.4219	0
DFLAGGVAAAISK	1	2	1	P05141		0.000669	47.43	2	1219.67	0.356982	28.778	0
LQEmEGTVK	1	3	1	P35579	M4(Oxidation)	0.004674	47.42	2	1050.51	0.302056	11.8071	0
EAFTVIDQNR	1	4	1	H3BML9		0.0008259	47.41	2	1192.59	-1.62142	21.6357	0
YIDQEELNK	1	11	1	B4DMA2		0.0007785	47.37	2	1151.56	-0.443447	16.9738	0
TKYETELNLR	1	1	1	P02533		0.004852	47.37	3	1266.67	0.197962	18.6484	1
QIEAQEKPR	2	4	1	D6W5C0		0.001273	47.33	2	1098.59	-1.10546	9.92052	0
SPQIFDDER	2	4	1	O94832		0.000933	47.32	2	1106.51	-0.930669	19.767	0
EASDLLEQNR	1	7	1	B9EGI2		0.0003281	47.29	2	1174.57	0.0703132	18.642	0
EVFEDAAEIR	1	5	1	P19338		0.0004265	47.26	2	1178.57	0.23596	22.3484	0
EAQAELEDYR	1	2	2	Q9P0K7;B4DNL3		0.0006617	47.26	2	1223.55	-0.631861	18.5123	0
LELFPVELEK	1	5	2	Q96SB3;B7ZLX4		0.0008992	47.25	2	1216.68	-0.00875691	31.1869	0
YENEVALR	1	1	1	P13645		0.00428	47.21	2	993.5	-0.219267	17.5527	0
AEDALSEMK	1	3	2	Q9P0K7;B4DNL3		0.002692	47.18	2	993.453	-3.19896	18.5272	0
EQLmASDDFGR	1	7	1	A0A384P5S9	M4(Oxidation)	0.0004225	47.18	2	1284.55	-2.58796	18.9144	0
ALDFIASK	1	17	2	P12814;O43707		0.003585	47.16	2	864.482	-0.846956	23.2829	0
ESLEALLQR	1	1	1	O94906		0.0006424	47.1	2	1058.58	0.511084	27.5749	0
LNMILVQILK	1	2	1	O14980		0.0006933	47.1	2	1184.74	0.915982	32.0796	0
ALEQQVEEMK	1	3	1	P35579		0.002442	47.07	2	1204.59	-1.27014	19.7154	0
KSPQIFDDER	2	4	1	O94832		0.001363	47.01	2	1234.61	4.11014	16.9933	1
HSGVDDmVLLSK	2	2	1	Q12965	M7(Oxidation)	0.003738	47.01	3	1316.65	-0.712731	18.4268	0
SDFQVNLNNASR	1	8	1	C9JZR2		0.0006824	47.01	2	1364.66	1.93109	21.6157	0
mAQEVLTHLK	2	10	1	O14980	M1(Oxidation)	0.0001854	46.99	2	1185.63	0.5232	17.3256	0
KGEIFELK	1	21	2	Q10567;H0UID5		0.002634	46.95	2	963.552	1.39424	20.8738	1
LLEVLSGER	1	5	1	D6W5C0		0.001995	46.91	2	1015.58	-1.25876	24.1639	0
QDLPALEEKPR	1	11	1	Q59GF8		0.0002305	46.9	3	1295.7	1.34825	18.4041	0
AAEINGEVDDDDAGGEWR	1	6	2	A0A0D9SFK2;B4E0T8		0.005228	46.84	2	1918.81	1.98779	21.6059	0
DDVQGYAAK	1	5	2	O95782;A0A0G2JS82		0.0008049	46.83	2	966.453	0.635731	13.8293	0
LGQASLGVIK	1	3	1	A8K905		0.0003498	46.8	2	985.605	0.806304	21.5802	0
LQLLEDDKENR	1	3	1	P09874		0.0002842	46.78	3	1372.71	-0.371436	19.0851	1
LISLFQAmK	1	4	1	Q15149	M8(Oxidation)	0.001225	46.75	2	1066.6	1.50556	26.8336	0
QNENEEENLDKEQTGNLK	1	8	1	Q59FS7		9.05e-05	46.72	3	2131.97	-0.367571	15.3547	1
VTEIPVcYR	1	1	1	Q5VUJ6	C7(Carbamidomethyl)	0.001626	46.7	2	1136.58	-0.916822	21.334	0
AAAPQAWAGPMEEPPQAQAPPR	2	5	1	Q16643		0.0003896	46.66	2	2271.1	-0.19186	23.7261	0
QQEEEAER	1	8	1	A0A0A0MRM8		0.004762	46.65	2	1018.44	0.668864	8.819	0
NEATVETLTETK	1	12	1	Q59FS7		0.0001754	46.64	2	1335.66	-1.10072	19.5521	0
mAPTPIPTR	2	5	1	Q16643	M1(Oxidation)	0.001137	46.61	2	999.529	-0.0139031	16.3983	0
YAESSSK	3	3	2	Q9P0K7;B4DNL3		0.003397	46.6	2	771.352	0.0453874	6.01444	0
TSSAFVGK	1	6	1	A0A087WW66		0.003945	46.59	2	796.42	0.291698	13.8055	0
FVTSNTQELGK	1	3	1	Q9BXP5		0.004332	46.57	2	1223.63	2.14833	17.3803	0
KDLYANTVLSGGTTmYPGIADR	1	21	1	B4E335	M15(Oxidation)	0.000366	46.55	3	2359.16	-1.23761	24.3136	1
EAIVTSEELGQDLEHVEVLQK	1	6	1	A0A384P5S9		3.26e-06	46.51	3	2366.21	-1.11719	29.7492	0
IAEQELLDASER	1	4	1	P12882		0.0004695	46.48	2	1373.69	1.03005	22.5504	0
TLLEGEESR	1	7	1	H6VRF8		0.003443	46.43	2	1033.52	0.0769993	17.2301	0
VLEYLAVR	1	6	1	Q86WA8		0.002571	46.42	2	962.567	-0.0406933	24.6636	0
SFLVWVNEEDHLR	1	4	1	B4DUP1		0.0005085	46.4	3	1643.81	-4.18304	29.3176	0
LQAAYAGDK	1	4	1	D6W5C0		0.002902	46.39	2	936.48	1.56626	13.7374	0
ILNLLSPSDGER	1	2	1	Q9Y5Q9		0.001608	46.37	2	1313.71	0.61917	26.7622	0
TFEVTPIR	1	4	1	A0A494C1L1		0.004674	46.36	2	962.531	0.46976	22.495	0
VTEEEINVLK	1	2	2	Q9P0K7;B4DNL3		0.00117	46.27	2	1173.64	-0.246621	22.3102	0
VSGSPSSGFR	1	5	1	A5YM63		0.005228	46.25	2	980.48	0.715918	14.7642	0
GmGPGTPAGYGr	1	3	1	P23246	M2(Oxidation); R12(Methyl)	0.003252	46.25	2	1150.53	1.3942	14.8613	0
AAALEQFK	1	6	1	Q13423		0.003465	46.24	2	877.477	-1.264	19.1623	0
VFLQDHcLAEGYGTK	1	4	1	A2I829	C7(Carbamidomethyl)	1.675e-05	46.23	3	1737.83	0.507203	21.7139	0
EGcTEVSLLR	1	2	1	H3BQZ7	C3(Carbamidomethyl)	0.0006654	46.21	2	1163.57	-0.837506	22.2213	0
LHNNQLISELESSVIK	1	8	1	B4DQ24		0.0005327	46.21	3	1823.99	0.110753	29.927	0
DVDFEGTDEPIFGK	1	3	1	A8K6I4		0.003712	46.16	2	1568.71	-1.0804	28.3946	0
LmATLSNTNPSFVR	1	3	1	Q7Z406	M2(Oxidation)	0.001081	46.1	2	1566.8	2.77599	22.6642	0
VLQVSIGPGLPK	1	1	1	Q12965		0.0001993	46.09	2	1207.74	-2.37352	25.8756	0
mSGEcAPNVSVSVSTSHTTISGGGSR	1	7	1	H6VRF8	M1(Oxidation); C5(Carbamidomethyl)	0.0003331	46.07	3	2581.16	-2.35765	18.8365	0
GFLEDLAPPER	1	3	1	H7C3P6		0.003489	46.05	2	1243.63	0.0661259	28.4347	0
IQDIVGILR	1	3	1	P46087		0.001483	46.03	2	1026.63	0.477108	27.8028	0
AGQEDVLFPVAR	1	1	1	Q5JTZ9		0.001069	46.02	2	1301.68	-2.9373	26.4413	0
TAAENDFVTLKK	1	1	1	P35908		9.021e-05	46.01	3	1336.71	-0.16974	18.6472	1
EAILAIHK	1	4	1	O43707		0.003916	46	2	894.542	1.07688	18.055	0
NPGLWLESVR	1	1	1	O94906		0.001153	45.99	2	1170.63	-1.25713	28.1828	0
FASFIDKVR	1	29	3	P35908;P13647;B4DRR0		0.001143	45.97	3	1082.6	-0.61317	22.1244	1
LYSVSYLLK	1	10	1	P21333		0.001374	45.97	2	1085.63	1.0597	28.4319	0
GVGAEPLLPWNR	1	4	1	B4DZC3		0.002453	45.96	2	1308.7	-1.20577	28.8474	0
VGTVIGSNK	1	3	1	P09874		0.0013	45.95	2	874.499	-0.12372	13.7991	0
LLQSNPVLEAFGNAK	2	6	1	F5H6E2		0.0002361	45.93	3	1600.87	-1.78718	30.193	0
EGEEATAEAEEK	1	3	1	Q13045		0.0001071	45.91	2	1292.55	-0.507469	12.1979	0
AENYDIPSADR	1	6	1	P22314		0.003125	45.89	2	1250.56	-0.45157	18.3671	0
EFDDLPLAEQR	1	4	1	Q8N3X5		0.003085	45.86	2	1332.64	0.475038	25.5127	0
EGNEQLTEEER	1	1	1	Q8NB90		0.001271	45.86	2	1333.58	-1.81105	14.1068	0
NADVELQQR	1	7	2	O95782;A0A0G2JS82		0.001068	45.85	2	1072.54	3.11429	15.0554	0
VNEVNQFAAK	1	7	1	A0A384P5S9		0.000468	45.85	2	1119.58	1.01881	17.2767	0
VSEAYENLVK	1	4	1	Q4VCS5		0.0006684	45.81	2	1151.59	0.287246	21.0955	0
SESEVEEAAAIIAQRPDNPR	3	6	2	Q16643;D6R9W4		4.308e-06	45.8	4	2182.07	0.245677	25.9103	0
EAVTTIAAYWHGTQAR	1	3	1	E9PDF6		2.722e-06	45.75	3	1774.89	-0.27012	24.8569	0
HEISEMNR	1	4	1	P13647		0.002858	45.73	2	1015.46	-0.269264	11.3174	0
VQAVVAVAR	1	5	1	D6W5C0		0.001041	45.71	2	912.562	-0.43823	17.3695	0
QSAcNLEK	1	2	1	P35579	C4(Carbamidomethyl)	0.002792	45.71	2	949.441	0.307905	11.0041	0
EKIDFADTVTK	2	2	1	Q12965		0.0001286	45.69	2	1266.66	1.03567	19.923	1
RFDSELSQAHEEAQR	1	6	2	A0A0D9SFK2;B4E0T8		0.0001624	45.69	3	1802.84	-0.261046	16.0597	1
SGFEPASLK	1	6	1	P35579		0.00152	45.67	2	935.483	-0.258128	20.1191	0
DLIGVQNLLK	1	7	1	A0A384P5S9		0.001217	45.67	2	1112.67	0.626529	31.0552	0
LTEMETLQSQLmAEK	1	4	1	P35579	M12(Oxidation)	0.0002533	45.66	2	1767.85	1.02619	26.0929	0
DLAEDAPWK	1	9	2	P21333;O75369		0.004924	45.64	2	1044.5	1.3738	24.4019	0
DEEEETHmKK	1	4	2	Q16643;D6R9W4	M8(Oxidation)	0.003408	45.61	2	1291.55	0.212598	5.41211	1
SGFGEISSPVIR	1	2	1	P57740		0.002434	45.59	2	1248.66	-0.95239	25.059	0
mTLNDTLAK	1	5	1	B7ZKM7	M1(Oxidation)	0.002212	45.58	2	1022.52	3.40047	17.1458	0
SPPEALVQGR	1	4	1	Q53GG0		0.0003173	45.58	2	1053.57	0.44626	17.829	0
VSmSSQNDGFFAVHLK	2	4	1	E9PDF6	M3(Oxidation)	4.103e-05	45.58	2	1782.84	-2.02954	24.5601	0
YYGLQILENVIK	1	7	1	O14980		0.002198	45.54	2	1452.81	-0.0780479	32.2209	0
AGGEGGSEEEGSDK	1	3	1	A5YM63		0.001255	45.52	2	1308.52	-0.0680264	8.64868	0
ILLAELEQLK	1	5	1	B0YJC4		0.0004464	45.44	2	1169.72	1.23141	30.5804	0
VSQTPESLDFLK	1	1	1	Q12965		0.0009057	45.44	2	1363.71	0.674637	26.8597	0
NFLELTELK	1	7	1	K7EM24		0.004702	45.43	2	1106.61	0.926967	30.118	0
EPSFIVVHYAGPVR	1	3	1	Q96H55		9.885e-05	45.41	3	1570.84	-0.285141	24.8246	0
EKLEAELATAR	2	4	1	Q4VCS5		0.000891	45.37	2	1230.67	-0.0328757	18.2451	1
YLEESTIR	1	1	1	Q8IY63		0.003272	45.36	2	1010.52	0.820947	17.9517	0
SILFVPTSAPR	1	5	1	Q5CAQ5		0.0003023	45.36	2	1187.68	0.967987	26.8266	0
ETPHSPGVEDAPIAK	2	6	1	Q53GG0		0.000129	45.36	2	1547.77	-1.35638	16.4035	0
EALNSLSQLSYSTSSSK	1	2	1	Q9P0K7		3.491e-05	45.36	3	1801.88	1.48017	23.9985	0
ETQSQLETER	1	2	1	Q4LE79		0.001544	45.33	2	1220.57	-2.71366	13.3273	0
EDENAEPVGTTYQK	2	4	2	Q16643;D6R9W4		5.173e-05	45.28	2	1580.71	-1.21294	15.2753	0
QGVLHLLQSVNmDSDQFQLGR	1	2	1	Q12965	M12(Oxidation)	0.0001484	45.23	3	2401.19	-2.46979	29.4783	0
GVTFLFPIQAK	1	1	1	Q9NR30		0.0004555	45.19	2	1220.71	1.06039	31.3505	0
ALSSEGKPYVTK	2	7	1	A0A384P5S9		9.657e-05	45.19	3	1279.69	1.01166	13.8148	0
SLSSYNYIHVGAQLK	2	5	1	O94832		0.004664	45.13	2	1679.87	-4.22159	23.3796	0
LAYVAPTIPR	1	7	1	B2RAH5		0.000269	45.1	2	1100.65	0.764119	23.5799	0
ALEQQVEEmR	1	1	1	P35580	M9(Oxidation)	0.001274	45.06	2	1248.59	-0.709606	16.1084	0
QGLFPNNYVTK	1	1	1	Q12965		0.0001903	45.05	2	1280.66	-1.06695	24.5545	0
VDPEIQNVK	1	1	1	P35908		0.002428	45.04	2	1041.56	0.108958	16.7923	0
DRPASGSPFQLFLSK	1	5	1	Q96T88		0.0003837	45	3	1649.86	-0.00189362	30.4575	0
LmQLTNVSR	1	2	2	Q9P0K7;B4DNL3	M2(Oxidation)	0.004423	44.97	2	1077.57	0.145627	16.925	0
DVDEIEAWISEK	1	6	1	A0A384P5S9		0.0001732	44.95	2	1433.68	-1.48258	31.4519	0
ADFcIIHYAGK	2	5	2	P35579;P35580	C4(Carbamidomethyl)	0.0001952	44.91	2	1294.62	-0.65213	23.2457	0
GPQPPTVSPIR	1	1	1	P46087		0.0002609	44.89	2	1148.64	-0.877863	19.4532	0
mEEEILLLEDQNSK	2	1	1	P35580	M1(Oxidation)	0.0001058	44.85	2	1706.81	-3.38549	26.3653	0
YDEYVNVK	1	4	1	Q4W4Y1		0.003721	44.84	2	1029.49	0.163091	18.1598	0
MISEFTWPNHDLPSDK	1	4	1	O94832		4.241e-06	44.84	3	1916.89	0.376078	26.0971	0
VAQPTITDNK	1	11	1	P21333		0.001082	44.83	2	1086.58	0.576251	14.611	0
QVDEAEEEIER	1	2	1	Q9P2M7		5.084e-05	44.83	2	1346.61	-0.633095	17.2781	0
STPAEDDSR	1	7	1	Q53GG0		0.004039	44.82	2	977.417	-0.427376	9.16223	0
DTQSVSAIGEEK	1	4	1	Q9NW13		0.0001798	44.82	2	1263.61	-0.475473	16.6453	0
LEQLDWTVGLR	1	5	1	Q9HBB9		0.00503	44.82	2	1329.72	-0.243201	30.0876	0
FVGQSGQEDK	1	2	1	Q8TDD1		0.0008381	44.74	2	1094.51	0.397482	12.1425	0
SPFEVSVDK	1	4	1	O75369		0.003496	44.73	2	1007.51	1.02077	21.2161	0
IAVEPVNPSELPK	1	7	1	B4DZB1		0.0006194	44.69	2	1392.77	0.162172	23.9945	0
IYLDMLNVYK	1	4	1	O14980		0.0009687	44.67	2	1271.67	-1.0587	30.876	0
QLQVELQSR	1	2	2	Q9P0K7;B4DNL3		0.001278	44.66	2	1100.61	-0.451589	19.7642	0
QGPGPGGPK	1	4	1	P23246		0.0008465	44.65	2	794.415	-0.392154	9.51542	0
QATELALLQR	1	6	1	Q92974		0.0005261	44.65	2	1142.66	3.97751	24.6663	0
NVSTGDVNVEmNAAPGVDLTQLLNNmR	1	1	1	P13645	M11(Oxidation); M26(Oxidation)	1.506e-05	44.55	3	2904.38	-0.345437	30.6828	0
EEEEEEEEDQEGDR	1	2	1	A0A0B4J2E5		0.001638	44.52	2	1751.63	-1.8309	12.0872	0
DYQELmNVK	1	5	1	P35908	M6(Oxidation)	0.004111	44.5	2	1155.54	0.198712	18.9965	0
LLEQYKEESK	1	14	1	B3KX72		0.001749	44.48	3	1266.66	2.70326	15.1341	1
EYEGSEDTRK	2	4	1	Q4VCS5		0.0008765	44.45	2	1213.54	2.47138	9.08263	1
ETQEENDEFR	1	2	1	Q9P2M7		0.0007686	44.44	2	1296.54	2.58978	14.9671	0
cVSTLLDLIQTK	1	18	2	Q10567;H0UID5	C1(Carbamidomethyl)	6.067e-05	44.36	2	1390.76	0.489695	31.5223	0
ELSNFYFSIIK	1	2	1	A8K5W7		0.0002713	44.32	2	1360.71	-0.629459	31.5869	0
GIYFADMVSK	1	3	1	P09874		0.001068	44.31	2	1130.55	-1.73642	26.9771	0
LEVNLQAmK	1	3	1	P35579	M8(Oxidation)	0.004872	44.21	2	1061.56	-1.54267	19.5423	0
DLASVNNLLK	1	6	1	A0A384P5S9		0.002386	44.2	2	1086.62	0.676565	27.2244	0
QELEGcYEK	1	4	1	Q4VCS5	C6(Carbamidomethyl)	0.002298	44.13	2	1155.5	2.0068	15.095	0
SQIVIAAWYR	1	3	1	E9PDF6		0.0004068	44.13	2	1206.66	-0.101026	28.2362	0
SPYTVTVGQAcNPSAcR	1	6	1	P21333	C11(Carbamidomethyl); C16(Carbamidomethyl)	0.0001346	44.11	2	1867.84	-2.04332	19.8572	0
TPVEVPVGGFK	1	3	1	Q15149		0.0001631	44.07	2	1129.62	-2.66577	23.5057	0
NYITmDELR	1	7	1	P12814	M5(Oxidation)	0.004357	44.06	2	1170.54	-1.39865	20.7772	0
SLLTSTINSIK	1	9	1	Q59FF5		0.001784	44.04	2	1176.68	-0.37419	28.1758	0
ALEQQVEEmKTQLEELEDELQATEDAK	1	3	1	P35579	M9(Oxidation)	0.0004938	44.02	3	3163.48	0.302185	31.1401	1
FVPAEmGTHTVSVK	1	10	1	P21333	M6(Oxidation)	0.0001537	44	3	1518.77	1.9783	16.3413	0
DLTNVQNLQK	1	7	1	A0A384P5S9		0.002599	43.98	2	1172.63	-1.57905	19.6667	0
LLVVYPWTxr	1	2	1	B3VL17	X9(N); R10(Methyl)	0.002637	43.98	2	1274.73	0.687778	30.28	0
LLVVYPWTxR	2	59	1	B3VL17	X9(Q)	0.0004792	43.98	2	1274.73	0.687778	30.28	0
EQGNIEEAVR	3	2	1	O15294		0.0008871	43.88	2	1144.56	-0.0870201	14.7317	0
QGNcQPTNVSEYNAAALmELLR	2	4	1	Q4VCS5	C4(Carbamidomethyl); M18(Oxidation)	1.556e-05	43.84	3	2495.16	-0.685269	31.1664	0
SAHFSTLAIK	3	4	2	O15294;C9JZL3		0.000363	43.83	2	1074.59	0.250067	19.2502	0
EYLESLQcLESDK	1	14	1	P49792	C8(Carbamidomethyl)	0.0003245	43.8	2	1613.73	-1.21625	26.4689	0
LLEEALLR	1	1	1	P78527		0.004348	43.72	2	956.578	0.958076	25.7863	0
EKENIQTLLK	2	3	2	Q9P0K7;B4DNL3		0.002951	43.72	2	1215.7	0.604311	20.3505	1
IRDEmVATEQER	1	2	1	P16615	M5(Oxidation)	0.00123	43.71	3	1492.71	0.69716	12.3393	1
ADLEMQIESLTEELAYLKK	1	1	1	P13645		0.000205	43.7	3	2224.14	0.817652	32.3241	1
QQAELEAFENR	1	3	1	B1Q2B0		0.0007075	43.64	2	1334.63	-0.448911	21.9134	0
ETASELLmR	1	4	1	D6W5C0	M8(Oxidation)	0.004078	43.62	2	1065.53	0.722511	20.5766	0
DIDDLELTLAK	1	16	3	Q9Y623;Q59EV3;P12882		0.0004203	43.62	2	1245.66	-1.13186	29.9142	0
GAAGDWGER	1	4	1	B2RAU8		0.003149	43.61	2	918.408	1.92662	15.9906	0
TGSYGALAEITASK	1	7	1	B2RAH5		6.026e-05	43.58	2	1368.7	0.726517	24.2217	0
EKPYFPIPEEYTFIQNVPLEDR	1	15	1	B3KX72		1.224e-05	43.57	3	2724.35	-0.909476	31.2751	0
KISENSYSLDDLEIGPGQLSSSTFDSEK	1	5	1	Q53GG0		0.001918	43.49	3	3046.44	0.0282158	28.7655	1
DSLIIIDELGR	1	12	1	Q53FK0		0.0001668	43.48	2	1243.69	-0.82921	31.4247	0
IISNLFLGR	1	5	2	A0A0D9SFK2;B4E0T8		0.001344	43.44	2	1032.62	0.898663	28.6318	0
DPQFAEDYIFK	1	4	1	B4DZC3		0.0006595	43.41	2	1372.64	-0.352757	29.4797	0
QLSLPQQEAQK	1	2	1	O95782		0.0005688	43.4	2	1269.68	-0.62112	18.424	0
NVDILKDPETVK	2	4	1	O14980		0.0007141	43.4	2	1370.75	-0.28921	20.4344	1
AITGFDDPFSGK	1	2	1	Q4LE79		0.001425	43.37	2	1254.6	1.54398	27.1051	0
DLEQGDVSETIR	1	4	1	K7EQB6		0.0002921	43.37	2	1361.66	0.600494	20.4508	0
LSFEEmER	1	8	1	B4DDI0	M6(Oxidation)	0.00404	43.36	2	1056.47	0.833528	18.8749	0
DITLTNDKPATAIGVIGNFTDAER	1	14	1	P33176		0.001597	43.34	3	2532.29	-1.05607	30.2164	0
YDTALNLLK	1	2	1	A0A0A0MTB8		0.00112	43.31	2	1050.58	0.49724	26.6163	0
EPELEDLTR	1	2	1	P49792		0.001929	43.31	2	1101.54	-0.680678	22.8156	0
SFHIFYQLIEGASAEQK	1	2	1	Q12965		3.154e-05	43.19	3	1967.98	-1.01386	30.9928	0
EIEAEIQALR	1	5	1	A5YM63		0.0004192	43.14	2	1171.63	0.91223	24.586	0
LGTLSPAFSTR	1	5	1	B2R5U1		0.0001752	43.08	2	1149.62	-1.62145	23.0902	0
LDYEDIIDDLPcR	1	5	1	A0A024R7C4	C12(Carbamidomethyl)	0.002703	43.07	2	1636.75	0.0633602	31.4032	0
TGLGLLQDSGLcVVADK	1	2	1	Q9H9Y6	C12(Carbamidomethyl)	0.0007533	43.07	2	1745.91	0.0118099	30.4661	0
VVNLAVDK	1	1	1	Q9UNX4		0.003673	43.06	2	857.509	0.356512	18.2154	0
SPSTESQLmSK	2	4	1	Q05DK5	M9(Oxidation)	0.003644	43.05	2	1210.56	1.01913	12.6332	0
FSSITAHPER	1	3	1	Q8WUA4		0.0002321	42.99	3	1144.57	0.0776257	14.7441	0
NENEEILERPAQLANAR	1	6	1	Q53GG0		5.514e-05	42.97	3	1966.99	-0.660023	21.8595	0
THEAQIQEMR	1	3	1	P35579		0.001032	42.87	2	1242.59	0.233423	13.6022	0
GPAEGEEAEPADR	1	4	1	B4DLW4		0.001257	42.85	2	1327.58	0.051352	12.3555	0
VLLDAPcSGTGVISK	1	1	1	P46087	C7(Carbamidomethyl)	0.002064	42.84	2	1516.8	-0.0215078	23.0644	0
EVEEQHEVNEQLQAR	1	2	1	Q9P2M7		2.258e-05	42.82	3	1837.87	1.43703	16.2402	0
LFNEVQEK	1	2	1	Q9H0A0		0.004762	42.79	2	1006.52	0.0626675	18.431	0
VmAEANHFIDLSQIPcNGk	1	2	1	O15294	M2(Oxidation); C16(Carbamidomethyl); K19(Methyl)	4.932e-06	42.78	3	2174.03	-1.75437	24.9032	0
HIVENAVQK	1	4	1	O00410		0.000213	42.72	2	1037.57	0.50803	11.1453	0
GLAPIEcYNR	1	1	1	A6NHR9	C7(Carbamidomethyl)	0.004746	42.71	2	1192.58	-1.56627	21.0343	0
ELQTQYDALK	1	6	2	A0A0D9SFK2;B4E0T8		0.0005035	42.7	2	1208.62	0.596862	20.0945	0
QDLTTALGLVK	1	6	1	Q92974		0.0003781	42.68	2	1158.67	-1.81012	28.2075	0
AKEDIVTEQIDFSAAR	1	5	1	Q9Y2D5		0.0001213	42.66	3	1792.91	-1.27875	23.4443	1
LVQEQGSHSK	1	1	1	P35580		0.003429	42.65	2	1112.57	0.662186	8.04532	0
TAGPEQGPGLGGR	1	1	1	Q5C9Z4		0.0001285	42.58	2	1196.61	3.73518	15.2208	0
KVEEEEDESALKR	1	3	1	Q4ZG57		0.00024	42.58	3	1561.77	-0.397448	12.4131	2
DQDKDQcILITGESGAGK	1	6	1	E9PDF6	C7(Carbamidomethyl)	0.0002272	42.57	3	1934.91	-2.29527	19.7545	1
NLPIYSEEIVEmYK	1	5	1	P35579	M12(Oxidation)	0.0004577	42.55	3	1743.85	0.0120629	28.7709	0
DDEGFIIR	1	14	1	A0A0A0MRM8		0.002892	42.54	2	964.473	-0.943025	24.871	0
TEELEEAK	1	17	3	Q9Y623;Q59EV3;P12882		0.003669	42.51	2	948.452	0.120972	13.0886	0
EAQAELEDYRK	1	2	2	Q9P0K7;B4DNL3		0.0002543	42.5	3	1351.66	5.6501	15.2236	1
TLTLVDTGIGmTK	2	11	1	B4DMA2	M11(Oxidation)	0.004332	42.49	2	1365.72	-3.43206	24.8029	0
ETQAQYQALER	1	3	1	Q96SB3		0.0004813	42.46	2	1336.65	-1.91319	17.172	0
TKYETDAIQR	1	17	3	Q9Y623;Q59EV3;P12882		0.003207	42.44	2	1224.62	0.850142	13.5586	1
ISLPVILmDETLK	1	4	1	P16615	M8(Oxidation)	0.003339	42.44	2	1487.84	-2.70041	31.3272	0
DHALLEEQSK	1	4	1	O43707		0.0005274	42.43	2	1169.58	1.05928	14.8697	0
LQDLVDKLQTK	1	1	1	Q9Y623		0.0009514	42.43	3	1300.75	1.27784	20.9545	1
VNGLDESK	1	4	1	E9PDF6		0.005153	42.42	2	861.431	0.0472618	12.2837	0
GSGSSQSSGYGR	1	1	1	Q86YZ3		0.003234	42.38	2	1129.49	-1.53723	9.49494	0
GGSGGGGGGSSGGrGSGGGSSGGSIGGR	1	7	1	H6VRF8	R14(Methyl)	3.282e-06	42.35	3	2093.93	0.224962	9.71621	1
NSIILTYR	1	3	1	B3KN45		0.005069	42.29	2	979.557	0.108457	22.874	0
GDFYTAHGEDALLAAR	1	18	1	Q53FK0		3.933e-05	42.22	3	1706.81	-2.01643	23.4922	0
VTYIDYEGR	1	4	1	B3KN45		0.003869	42.19	2	1115.54	1.42207	20.4181	0
SSIAGLLLK	1	3	1	Q15149		0.00342	42.16	2	901.571	-0.313418	28.1413	0
EITALAPSTmK	1	32	3	P68133;B4E335;A0A2R8YFE2	M10(Oxidation)	0.0002097	42.16	2	1177.61	-0.239121	18.7344	0
DTGNIGQER	1	4	1	D6W5C0		0.002238	42.14	2	989.467	2.0942	12.1102	0
ELIEELIAK	1	3	1	E9PFK5		0.001073	42.12	2	1057.61	-1.10696	28.8369	0
EGETVEPYK	1	3	1	Q08211		0.0006076	42.11	2	1051.49	-0.311192	15.2608	0
SSTSSEPTPTVK	1	4	1	B2RMV2		0.000186	42.09	2	1220.6	0.183767	13.0083	0
LEEEQIILEDQNcK	1	4	1	P35579	C13(Carbamidomethyl)	0.0006784	42.01	2	1760.84	0.427594	23.0453	0
VPDQGAAGVR	1	2	1	Q12965		0.000586	41.98	2	969.512	0.500302	12.8626	0
AVDFLAANESR	1	2	1	B4DI45		0.002399	41.96	2	1192.6	0.212615	23.2528	0
FSQEPADQTVVAGQR	1	1	1	Q96J84		0.004582	41.96	2	1632.79	-3.01881	17.8115	0
LmLLLEVISGER	1	19	2	P12814;O43707	M2(Oxidation)	0.0004255	41.95	2	1388.78	1.09916	32.066	0
LQDIITALEER	1	2	1	Q14573		0.003982	41.92	2	1300.71	-0.68027	30.4157	0
QLDDKDEEINQQSQLVEK	1	14	1	P33176		0.0002323	41.91	3	2159.06	4.07938	18.4988	1
STVALTAAR	1	3	1	Q9H0A0		0.0008388	41.89	2	889.512	2.23976	16.305	0
GDEVDGVDEVAK	1	6	1	P09874		0.0001227	41.87	2	1232.56	-0.632186	17.8059	0
YSSEVATESPLDFTK	1	2	1	A8K905		0.001214	41.85	2	1673.78	-4.20391	25.7546	0
ALDEVTSSQPPPLPPPPPPAQETQEPSPILDSEETR	1	5	1	Q16643		4.54e-05	41.83	4	3846.91	3.82379	26.9603	0
QVPIAPVHLSSEDGGDR	1	7	1	B9EGI2		0.0002675	41.81	3	1776.89	-0.677932	20.7758	0
LGFHLPLEVAYQR	1	4	1	Q15149		0.0002	41.77	3	1542.84	-0.576363	29.1304	0
ELDALDANDELTPLGR	1	2	1	Q08211		0.001356	41.74	2	1741.87	4.63554	28.396	0
GDIPPGcAAYGFVcDGTR	1	4	2	A0A223PQH6;A6NEM2	C7(Carbamidomethyl); C14(Carbamidomethyl)	0.0004497	41.64	2	1912.83	-0.205388	25.1203	0
KPIEDPANDTVDFPK	1	7	1	C9JZR2		0.0002904	41.56	3	1685.84	-1.34692	20.6681	0
GSQAGAEGQPSTVK	1	3	1	Q5H9F3		0.000782	41.51	2	1316.65	0.881005	10.9766	0
IANmFELSVPFR	1	3	1	Q96N67	M4(Oxidation)	0.002382	41.51	2	1439.73	-1.49088	30.2336	0
GDGNVLIAVDTAGR	2	2	1	B3KN45		0.0003192	41.5	2	1357.7	-1.72481	24.3685	0
TYLPSQVSR	1	1	1	P35606		0.001462	41.46	2	1050.56	0.0453348	18.6057	0
SGDETPGSEVPGDK	1	2	1	H3BQZ7		0.0003813	41.45	2	1374.6	-1.18718	14.5239	0
KVESLQEEIAFLK	1	4	1	B0YJC4		0.001476	41.41	3	1533.85	1.4115	27.5026	1
QEIADIEEGR	1	5	1	A0A1W2PPB1		0.0007586	41.39	2	1159.55	-3.48587	19.0617	0
EMEAELEDERK	1	3	1	P35579		0.000237	41.38	2	1378.62	-0.121322	15.7278	1
KQELEEILHDLESR	1	1	1	P35580		0.0005754	41.36	4	1738.9	-0.47177	29.7646	1
LSPGTDSSSNLGGVK	1	12	1	A0A1W2PRR3		0.003431	41.31	2	1418.71	0.9285	17.1557	0
LLDQGEDLR	1	2	1	Q9P2M7		0.001238	41.27	2	1058.55	0.168024	19.2678	0
EVAATEEDVTR	1	11	1	B7Z8W3		0.0005573	41.27	2	1219.58	3.08187	15.1112	0
QQVLPLDSIYK	1	3	1	A6NHR9		0.005161	41.27	2	1303.72	-1.62071	26.9827	0
ATSELILLPVTGLEcVGDR	1	10	1	Q9NNW5	C15(Carbamidomethyl)	0.00524	41.27	2	2043.09	3.69158	32.0703	0
HQILEQAVEDYAETVHQLSK	1	4	1	D6W5C0		0.0003276	41.27	3	2338.17	0.866681	30.4561	0
VFDAImNFK	1	4	1	P13639	M6(Oxidation)	0.001651	41.24	2	1100.54	-0.733755	25.1446	0
DGEFTLTTLK	1	5	1	Q9Y2D5		0.002697	41.21	2	1124.58	0.317036	26.5348	0
ILTATVDNANVLLQIDNAR	1	1	1	P02533		0.0005467	41.18	3	2054.12	-1.94242	30.5628	0
YISIHRPLAYK	2	4	1	Q9BYY6		0.0002847	41.12	3	1360.78	1.35511	18.0632	0
VSYFPTVPGVYIVSTK	1	5	1	O75369		6.25e-05	41.12	2	1756.96	4.04263	31.2583	0
LLVFGGmVEYGK	1	4	2	A0A223PQH6;A6NEM2	M7(Oxidation)	0.0044	41.08	2	1328.69	0.632443	27.2258	0
AVmLIQAAIR	1	2	1	Q96H55	M3(Oxidation)	0.002089	41.05	2	1101.65	2.10421	24.5229	0
QTLSIYQALK	1	4	1	Q15149		0.0002953	41.05	2	1164.66	-0.988175	26.0267	0
AFAHITGGGLLENIPR	1	4	1	P22102		0.0002408	41.04	3	1665.91	-0.294075	26.6727	0
AWNNQVccK	1	4	2	A0A223PQH6;A6NEM2	C7(Carbamidomethyl); C8(Carbamidomethyl)	0.002691	41.02	2	1179.5	-2.03064	15.7334	0
ILAQVVGDVDTSLPR	2	7	1	B4DZB1		0.0004028	41	2	1582.88	-0.417745	27.9047	0
cPDGGDNADSSNTALNmPVIPmNTIAEAVIEmINR	2	2	1	O15294	C1(Carbamidomethyl); M17(Oxidation); M22(Oxidation); M32(Oxidation)	3.309e-07	40.99	3	3778.71	1.63528	32.1513	0
ELEDLEVDGQK	1	2	1	Q08J23		0.0007299	40.96	2	1274.62	3.26426	20.878	0
TTDTASVQNEAK	1	8	1	B7Z9V0		0.001094	40.91	2	1264.61	5.41253	11.8981	0
LVPLDYGEDDKNATK	1	1	1	P49756		6.353e-05	40.91	3	1677.83	-1.40579	20.0507	1
VHYLEQQNK	1	5	1	A5YM63		0.00358	40.9	2	1158.59	0.242018	12.4414	0
GIIAILDDAcmNVGK	1	4	1	O94832	C10(Carbamidomethyl); M11(Oxidation)	0.0003494	40.9	2	1605.79	-4.59684	30.9177	0
VDTILEFSQNmNTK	1	8	1	O14980	M11(Oxidation)	0.0003119	40.9	2	1655.79	-1.24305	25.1001	0
NAVEEYVYEFR	1	5	1	A0A024RDQ0		0.004221	40.86	2	1418.66	2.42882	28.575	0
DIDIHEVR	2	15	1	B3KX72		0.002315	40.82	3	996.508	-2.57484	17.9856	0
ADMEDLMSSK	1	1	1	P35580		0.0005021	40.78	2	1126.47	-1.77808	22.5161	0
GLGVSALcFK	1	6	1	Q9NNW5	C8(Carbamidomethyl)	0.001276	40.77	2	1051.56	1.44929	26.5362	0
TDDEVVQR	1	7	1	Q5CAQ5		0.002339	40.75	2	961.458	-0.399205	12.6071	0
LLLIDWPELK	1	2	1	A6NHR9		0.001791	40.72	2	1239.73	-0.600865	32.228	0
DTEQVDNWmSK	1	7	1	A0A384P5S9	M9(Oxidation)	0.0005322	40.7	2	1368.57	0.334639	18.4565	0
ESLQDTQPVGVLVDccK	1	4	1	Q9H0A0	C15(Carbamidomethyl); C16(Carbamidomethyl)	0.004916	40.7	2	1947.91	-3.15526	25.0917	0
NAENAIEALK	1	7	2	Q8N3X5;P16615		0.0004037	40.62	2	1072.56	-0.654163	21.6343	0
ELGQSLAQEVK	1	1	1	Q5JTZ9		0.002881	40.58	2	1201.65	7.74569	21.1298	0
QEVMISDLEER	1	1	1	P35580		0.0001422	40.56	2	1348.64	-0.887548	23.8181	0
LGSWLAIR	1	7	1	A0A087X0K9		0.004665	40.55	2	915.542	0.747476	27.9578	0
NIRDDEGFIIR	2	14	1	A0A0A0MRM8		0.0002889	40.55	2	1347.7	2.33598	22.7253	1
YGLEGTVFFEEK	1	6	1	A8QI98		0.003703	40.5	2	1418.69	2.49824	29.8242	0
KEDSDEEEDDDSEEDEEDDEDEDEDEDEIEPAAmK	1	5	1	P19338	M34(Oxidation)	0.0001095	40.5	3	4135.43	-1.42965	18.1115	1
TGGTVSDQALLFGDDDAGEGPSSLIR	1	8	1	Q59FS7		0.001457	40.48	3	2578.21	-6.99551	30.6471	0
VmLTTAGGTK	1	14	1	A0A0A0MRM8	M2(Oxidation)	0.0002468	40.45	2	994.524	0.0965737	14.4389	0
FEELTNLIR	1	9	1	B4DRU0		0.0004827	40.44	2	1134.62	-0.105169	28.3409	0
DmDDEESWIK	1	7	1	A0A384P5S9	M2(Oxidation)	0.0008125	40.43	2	1283.51	-0.669757	23.0006	0
DASGQPIFNASAK	1	5	1	A2I829		0.0001879	40.42	2	1305.64	-0.235359	20.0987	0
GTVIKPPVEEYEEmK	1	2	2	Q9P0K7;B4DNL3	M14(Oxidation)	0.0001249	40.37	3	1764.87	-0.648352	20.0533	0
NFGGTVSIIPVGEAK	1	2	1	A0A384P5W4		0.00494	40.34	2	1488.81	3.745	27.0433	0
VIGFKPEEIQTVYK	1	5	1	O94832		7.813e-05	40.19	2	1650.91	2.4416	24.2006	0
HGFEAASIKEER	1	4	1	P35580		0.0003315	40.17	3	1373.68	-0.370376	14.5143	1
EEELQGALAR	2	1	1	P35580		0.0006224	40.16	2	1115.57	0.39117	19.3399	0
YEEAmKEVLSVQK	1	2	2	Q9P0K7;B4DNL3	M5(Oxidation)	0.004857	40.14	2	1569.78	0.343082	16.9493	1
SQYEQLAEQNRK	1	1	1	P13645		0.004065	40.11	2	1493.73	-0.517625	14.7924	1
KALEVFPEFAAAHSNLASVLQQQGK	2	2	1	O15294		2.547e-06	40.1	4	2683.42	-0.561728	29.2679	1
EANELQQWINEK	1	8	1	A0A384P5S9		0.0002711	40.01	2	1501.73	-0.741093	27.0938	0
DSVVAGFQWATK	1	4	1	P13639		0.0001443	40	2	1308.66	0.0240659	28.2723	0
LGSAGGTDFSmK	1	2	1	Q9H3U1	M11(Oxidation)	0.001833	39.97	2	1186.54	-1.0247	16.2481	0
LFVQDLATR	1	10	1	P33176		0.001097	39.94	2	1062.59	-0.330918	24.8556	0
YTPEEEQELEKR	1	4	1	B4E2E5		6.958e-05	39.93	3	1550.74	1.19383	16.0129	1
KmEEEILLLEDQNSK	1	1	1	P35580	M2(Oxidation)	0.0004461	39.89	3	1834.91	0.270034	23.2868	1
ELDTIQEcIK	1	5	1	B7ZKM7	C8(Carbamidomethyl)	0.001181	39.87	2	1248.61	-2.85443	21.6199	0
QHTEQEASYGR	2	5	1	O94832		0.0009001	39.86	2	1305.58	-1.97619	9.9773	0
YEAAGEAVK	1	4	1	A2I829		0.002646	39.85	2	937.464	1.48755	13.2192	0
GSDSIAYDK	1	5	1	E7EV99		0.003244	39.85	2	955.435	-1.40243	14.3786	0
EVLQALEELAVNYDQK	1	23	1	P33176		0.0003292	39.85	3	1861.96	3.145	32.0918	0
VIQYLAHVASSHK	1	2	1	P35580		4.53e-05	39.83	3	1452.8	0.965743	18.3176	0
ALEEGLTPQEIcDK	1	6	1	A8K492	C12(Carbamidomethyl)	0.001897	39.72	2	1602.77	2.1754	22.4553	0
NIETIINTFHQYSVK	1	2	1	B2R4M6		6.631e-05	39.71	3	1806.94	-0.174749	30.5472	0
QGEAEFNR	1	4	1	O43707		0.004812	39.7	2	950.432	-0.402685	13.5407	0
GGPAEGQLQENDR	1	8	1	A0A087X0K9		0.002355	39.7	2	1370.63	2.84478	14.0595	0
AIGNTELENK	1	4	1	A8K6I4		0.001498	39.67	2	1088.56	-1.2392	15.4652	0
VLLQEEGTR	1	3	1	Q4LE79		0.001215	39.59	2	1044.57	1.47677	17.581	0
AYAALAALEK	1	7	1	A8K590		0.002939	39.58	2	1020.57	-0.573524	24.755	0
TVYSHLFDHVVNR	1	14	1	A0A0A0MRM8		0.0002094	39.58	4	1586.81	-0.491534	22.989	0
ETLVYLTHLDYVDTER	1	4	1	O14980		3.208e-05	39.58	3	1966.98	-0.0102569	27.9381	0
LFVGNLPADITEDEFKR	1	4	1	P23246		2.771e-05	39.57	3	1964.01	0.0071406	29.0138	1
GYSFVTTAER	1	11	1	P68133		0.002045	39.5	2	1130.55	-0.904732	21.2739	0
WSQVAPPVLK	1	1	1	Q8N766		0.002124	39.48	2	1124.65	-0.020866	23.7754	0
LQSSEAEVR	1	6	1	A1A5C5		0.002928	39.47	2	1018.52	-0.0660908	12.8003	0
FRPLNESEVNR	1	18	1	P33176		0.002566	39.44	3	1360.7	-0.0292526	16.8647	0
LQALQSQVEFLEQSmVDK	2	7	1	A0A0D9SFK2	M15(Oxidation)	0.0001218	39.42	3	2109.05	-0.389707	28.8957	0
APVTVTSLPAGVR	1	4	2	A0A223PQH6;A6NEM2		0.0004849	39.4	2	1267.74	-0.0530828	22.6772	0
TcLPGFPGAPcAIk	1	4	2	A0A223PQH6;A6NEM2	C2(Carbamidomethyl); C11(Carbamidomethyl); K14(Methyl)	0.002672	39.36	2	1502.75	-0.203756	26.5638	0
VTTVTSAQK	1	5	1	Q9P2N6		0.001042	39.29	2	934.521	0.274132	10.5864	0
ITNDFYPEEDGK	1	7	1	Q96G38		0.0002224	39.28	2	1427.63	0.287797	21.067	0
NASNDIVR	1	5	1	A0A087WW66		0.005242	39.26	2	888.451	-2.60442	13.3709	0
NPIMSQcFDR	1	6	2	F5H6E2;D3DTH7	C7(Carbamidomethyl)	0.001377	39.25	2	1267.55	-1.37316	21.3312	0
YVALVQEK	1	1	1	P53618		0.003249	39.21	2	949.536	0.69087	18.8735	0
SLVPVEEPIAFGGK	1	3	1	B4DHI4		0.0006037	39.2	2	1442.79	0.555327	28.3713	0
KFGYVDFESAEDLEK	2	4	1	P19338		9.182e-05	39.17	3	1776.83	-0.317322	25.7877	1
DTEGLIQEINDLR	1	7	1	A0A024RB02		0.0005099	39.15	2	1515.76	-5.67772	31.4659	0
TVSLLDENNVSSYLSK	1	1	1	P78527		0.001956	39.13	2	1768.89	-1.16264	28.6084	0
LYLVDLAGSEK	1	29	1	P33176		0.0009337	39.07	2	1207.66	-0.524736	27.6063	0
YNEQHVPGSPFTAR	1	8	1	P21333		0.001914	39.06	3	1602.77	0.0655732	19.0506	0
TPAEQLLSK	1	5	1	O75400		0.001048	39.05	2	986.55	-1.7809	19.7712	0
ASGPPVSELITK	1	6	1	P16403		0.0002628	39.04	2	1198.67	-0.770509	23.063	0
APIVTVGVNNDPADVR	1	3	1	Q6NUR1		0.002366	38.95	2	1636.87	0.971159	22.7482	0
APLNVQFNSPLPGDAVK	1	4	1	O75369		0.00127	38.94	2	1766.93	-5.38881	27.2577	0
ADMEDLmSSK	1	1	1	P35580	M7(Oxidation)	0.004915	38.92	2	1142.47	-0.721428	16.5846	0
TPAILEASAGAIQNLcAGR	2	6	1	C9JZR2	C16(Carbamidomethyl)	0.0009713	38.91	2	1912.99	-0.707624	30.6335	0
YQEAQEEImK	1	2	2	Q9P0K7;B4DNL3	M9(Oxidation)	0.002325	38.89	2	1284.58	-1.24469	14.5741	0
QVLDNLTMEK	1	2	1	P35527		0.001251	38.84	2	1190.61	0.47636	22.4824	0
LQEEMLQR	1	5	1	B0YJC4		0.00313	38.81	2	1046.53	0.343742	18.462	0
VTYcPTEPGNYIINIK	1	10	1	P21333	C4(Carbamidomethyl)	0.0005179	38.78	2	1881.95	2.27588	27.5303	0
KATDAEADVASLNR	1	16	2	H0YKX5;A7XZE4		0.000488	38.76	3	1460.74	3.61542	17.1571	1
SAGEAGPGGSQGR	1	1	1	Q5C9Z4		7.177e-05	38.64	2	1130.51	-3.52701	9.22865	0
AGIISTVEVLK	1	7	1	B7Z4B2		0.0002651	38.62	2	1129.68	0.0226228	27.082	0
VSYDmDGFcER	1	2	1	Q12965	M5(Oxidation); C9(Carbamidomethyl)	0.0006901	38.62	2	1394.53	-0.340424	19.1946	0
VLNASAIPEGQFIDSK	1	8	2	Q9Y623;P12882		0.00383	38.61	2	1688.88	-2.26298	25.9244	0
NEAQEEIYK	1	2	1	Q13823		0.0007816	38.59	2	1123.53	-0.627306	15.667	0
AVTTVTQSTPVPGPSVPPPEELQVSPGPR	1	3	1	A0A223PQH6		7.058e-06	38.52	3	2924.52	-4.06561	25.8982	0
SGVEVLFNELEIPVEEYSFGR	1	2	1	E9PDF6		0.0005458	38.46	3	2413.19	-1.41488	33.2486	0
DADLSPVNASIIK	1	2	1	O75970		5.878e-05	38.44	2	1342.72	0.832941	25.2408	0
LQAFGLNPK	1	4	1	A0A024R7C4		0.002853	38.39	2	987.562	-0.616902	22.8806	0
GSSPSIRPIQGSQGSSSPVEK	1	3	1	Q92560		0.0004029	38.37	3	2085.05	-1.09184	16.483	0
SmQDATQDHAVLEAER	1	2	1	Q9P2M7	M2(Oxidation)	5.509e-05	38.33	3	1816.81	-0.61727	15.79	0
LLSTDPVAAK	1	4	1	Q10567		0.0009351	38.26	2	1014.58	1.21706	18.7438	0
HLLGVEDLLQK	1	5	1	D6W5C0		0.001195	38.26	3	1264.73	-0.727438	26.9799	0
TLSDDLDEAAK	1	2	1	Q9H0A0		0.0009	38.11	2	1177.56	-1.41231	20.6039	0
FTNmLGQPGSTALDLFK	1	2	1	O75400	M4(Oxidation)	0.004567	38.1	2	1855.93	0.786379	30.8583	0
NLQQELETQNQK	1	3	1	A0A2U3TZL8		0.0002039	38.02	2	1472.73	-0.135159	19.4546	0
VQVQDNEGcPVEALVK	1	5	1	P21333	C9(Carbamidomethyl)	0.0004077	38.02	2	1784.88	-0.206337	23.943	0
SSYcSVIENmNK	1	2	2	Q9P0K7;B4DNL3	C4(Carbamidomethyl); M10(Oxidation)	0.0007675	37.98	2	1447.62	-1.38517	18.2589	0
FQQAQEELAEmKR	1	3	2	Q9P0K7;B4DNL3	M11(Oxidation)	6.732e-05	37.97	3	1623.78	0.237787	15.6888	1
DGAYYQLFVR	1	7	1	Q9NNW5		0.00233	37.82	2	1231.61	-0.188484	29.7032	0
LSSEVSGSGSGNFGEEGNPQGK	1	1	1	O14654		0.0007734	37.78	3	2123.95	-0.217782	17.719	0
SSPPVQFSLLHSK	1	2	1	O95782		0.0002339	37.77	3	1426.77	1.16466	23.5596	0
VPVDVAYQR	1	5	1	Q15149		0.0009455	37.76	2	1046.56	-0.395295	18.5338	0
SAAESALK	1	2	1	Q9P2M7		0.001741	37.73	2	776.415	0.00290538	11.9801	0
LDLEDSYTLR	1	3	1	Q5VWN6		0.0045	37.68	2	1224.61	-1.84162	25.2876	0
LQAENDASK	1	14	1	P33176		0.00281	37.47	2	975.474	-0.231388	9.80481	0
LAGASPATVAAAAAAGSGPK	1	4	1	Q13045		1.593e-05	37.43	3	1638.88	-0.778828	22.5657	0
DQPDGSSLSPAQSPSQSQPPAASSLR	1	7	1	B9EGI2		0.0004014	37.34	3	2595.23	-0.116319	20.2897	0
AEDELLDLQDK	1	4	1	A0A024RAC0		0.0001566	37.26	2	1288.63	-1.14817	24.8149	0
ADGAEAKPAE	1	3	1	P35579		0.0004734	37.22	2	958.448	0.762228	9.74942	0
LQEMEGTVK	1	3	1	P35579		0.0008492	37.14	2	1034.52	-0.242706	15.6277	0
GGEPDLQTVGK	1	1	1	Q13823		0.001544	37.11	2	1100.56	-1.67844	17.4697	0
HSGVDDMVLLSK	1	2	1	Q12965		0.001598	37.09	3	1300.66	0.695089	22.6614	0
DLAQINDLQAQLEEANKEK	1	7	1	A0A0D9SFK2		0.0003315	37.09	3	2170.1	-0.306293	27.3311	1
DKGEYTLVVK	1	10	1	P21333		0.003872	37.04	2	1151.63	0.275908	19.2216	1
ImGIPEEEQmGLLR	1	3	1	P35579	M2(Oxidation); M10(Oxidation)	0.001693	36.98	2	1647.8	-2.30149	24.1542	0
EmTADVIELK	1	2	1	A8K5W7	M2(Oxidation)	0.002178	36.96	2	1164.58	-2.43116	22.119	0
AQNDLIWNIK	1	3	1	P09874		0.001517	36.82	2	1214.65	0.0233235	27.2937	0
LAILGIHNEVSK	1	7	1	P12814		0.0001233	36.82	3	1293.75	-0.0975913	22.6133	0
TEMEDLmSSK	1	4	1	P35579	M7(Oxidation)	0.001988	36.81	2	1186.5	2.00989	16.5112	0
SLGYDLPmVEEGEPDPEFEAILDTVDPNR	1	5	1	A0A384P5S9	M8(Oxidation)	0.001178	36.75	3	3263.49	-0.320311	32.6835	0
ATVLNYLPK	1	4	1	B7Z7M2		0.002364	36.73	2	1018.59	-0.543268	26.3087	0
SLFPEGNPAK	1	2	1	E9PDF6		0.004287	36.63	2	1059.55	-0.98652	21.459	0
SADFNPDFVFTEK	1	5	1	B3GQE6		0.002312	36.63	2	1516.69	-0.75016	29.2844	0
ATLPDADKER	2	7	1	P12814		0.00133	36.6	3	1115.57	0.433828	12.9034	1
VLLQASQDENFGNTTPR	1	2	1	P57740		0.0003727	36.56	2	1889.93	-2.34271	22.5077	0
QLLQANPILEAFGNAK	1	11	2	Q7Z406;P35579		0.00413	36.55	3	1726.95	2.24588	31.8027	0
VDDDLGTIESLEEAKK	1	1	1	P35580		6.546e-05	36.45	3	1761.88	0.957509	24.4033	1
QIEDLNmTLEK	1	6	1	B2RMV2	M7(Oxidation)	0.0005818	36.43	2	1349.67	2.72406	20.9364	0
VAPEEHPTLLTEAPLNPK	1	14	1	P68133		0.0006731	36.39	3	1956.04	-0.29411	23.1482	0
IGLDDEEKLDLFR	1	14	1	A0A0A0MRM8		0.0002538	36.37	3	1562.81	0.764563	28.4749	1
EDDTASVSTATR	1	4	1	Q96J84		0.0007695	36.23	2	1252.56	-0.770194	13.4899	0
LAQFVEHWK	2	7	1	A0A384P5S9		0.003273	36.22	2	1157.61	1.49858	21.5718	0
VVSLEAELQDISSQESKDEASLAK	1	5	1	A0A0D9SFK2		0.0004411	36.22	3	2576.29	-1.11888	30.5763	1
KLVWVPSDK	1	6	1	P35579		0.0008245	36.2	2	1071.62	-2.12955	20.6435	1
TSQNSELNNmQDLVEDYKK	1	1	1	P35908	M10(Oxidation)	9.126e-05	36.2	3	2272.04	-0.499929	19.322	1
ESTLHLVLR	1	36	1	F5H265		0.00317	36.16	3	1067.62	-0.13222	22.0214	0
QAEETVDFK	1	1	1	Q5C9Z4		0.003843	36.14	2	1066.5	-0.578619	17.7106	0
RPEIVVATPGR	1	11	1	Q59FS7		0.0004339	36.1	3	1194.7	0.00534655	17.2511	0
YTTTSSSSR	1	9	1	B4DRR0		0.0009951	36.02	2	989.454	0.468663	9.03178	0
TIAQAVYGAK	1	4	1	A0A087WVM4		0.004264	36.01	2	1021.57	-0.812678	19.028	0
AQVQLDSDHLEEDIHR	1	5	1	A5YM63		0.0001159	35.98	4	1904.91	0.78969	20.218	0
LQIASDENYKDPTNLQGK	1	8	1	A0A384P5S9		2.774e-05	35.95	3	2034.01	0.534148	19.804	1
KDLYANNVmSGGTTmYPGIADR	1	5	1	P68133	M9(Oxidation); M15(Oxidation)	5.08e-05	35.95	3	2406.1	-0.985481	20.1501	1
EKEQLmASDDFGR	1	7	1	A0A384P5S9	M6(Oxidation)	0.0005843	35.91	3	1541.69	1.5585	16.7977	1
DSTEVEISTGER	1	4	1	Q96N67		0.0002117	35.9	2	1322.61	0.378226	18.0537	0
QLQQLQQLR	1	3	1	O43290		0.000856	35.88	2	1154.66	-1.12931	20.4904	0
MEEEILLLEDQNSK	1	1	1	P35580		0.0001902	35.85	2	1690.82	-0.504858	27.7173	0
GSVAEAEDcYNTALr	3	2	1	O15294	C9(Carbamidomethyl); R15(Methyl)	0.004893	35.84	2	1669.75	-1.01779	20.318	0
STLPDADRER	1	4	1	O43707		0.004779	35.82	3	1159.57	-0.286221	12.7185	1
QLYLPmLFK	1	4	1	O14980	M6(Oxidation)	0.002526	35.79	2	1168.64	-0.875072	31.3243	0
LDFNWVTR	1	4	1	A0A024RB02		0.003768	35.74	2	1050.54	0.0375644	29.0125	0
EREQQIEEHR	1	4	2	Q16643;D6R9W4		0.003386	35.74	3	1353.65	-0.257903	9.52407	1
IFQPVIEAPGASK	1	1	1	Q9BTC0		0.004854	35.62	2	1356.75	-0.814496	24.4912	0
DVDETISWIK	1	7	1	A0A384P5S9		0.0007629	35.57	2	1205.6	-0.502366	28.5998	0
GTVIKPPVEEYEEMK	1	2	2	Q9P0K7;B4DNL3		0.0001049	35.54	3	1748.88	-1.01419	22.4469	0
EALNScNK	1	6	1	P19338	C6(Carbamidomethyl)	0.004013	35.53	2	935.425	0.273996	9.85364	0
STMmTQEQIQK	1	9	1	A0A0A0MRM8	M4(Oxidation)	0.0007397	35.51	2	1340.62	1.31324	13.6432	0
AmVNKDDIQK	1	4	1	P35580	M2(Oxidation)	0.003478	35.46	3	1177.59	0.711307	10.6906	1
AQHLADILSSK	1	4	1	Q8IYV2		0.001337	35.44	3	1182.65	-1.51532	20.6804	0
AIEEQmVAAK	1	2	1	Q9H0A0	M6(Oxidation)	0.000739	35.43	2	1105.56	-0.130829	13.5754	0
ILGLEQQLK	1	2	1	Q9P2M7		0.003507	35.42	2	1041.63	1.4998	24.695	0
ETQSQYQALEK	1	4	1	B7ZLX4		0.0004684	35.4	2	1324.64	-1.55472	16.2848	0
DVLLQVDDERR	1	3	1	P35579		0.002035	35.38	2	1357.71	0.170648	20.814	1
QLVGTVSSK	1	1	1	Q5C9Z4		0.0008773	35.37	2	918.529	4.10672	15.1663	0
VTLDWAKPK	2	6	1	P19338		0.00147	35.36	2	1057.61	1.2131	20.592	0
QIATLHAQVADMK	1	3	1	P35579		0.0002958	35.34	3	1425.75	0.488757	19.1932	0
FNEEHIPDSPFVVPVASPSGDAR	1	12	1	P21333		5.792e-05	35.34	3	2467.19	-0.475443	27.8643	0
NKFDVDAADEK	1	4	1	B4DZC3		0.001296	35.31	2	1251.59	3.42272	15.2167	1
VTATDLDEPDTLHTR	1	2	1	Q9HB00		0.004994	35.31	3	1683.82	0.0869262	18.9186	0
SLNWSSFVDNTFAEEFTTQNQK	1	6	1	Q53GG0		0.0001271	35.26	3	2593.18	-0.821106	32.2835	0
ETVLSALSR	1	4	1	Q4W4Y1		0.003868	35.22	2	975.545	-1.68687	24.5658	0
VGQAVDVVGQAGKPK	1	4	1	Q13200		0.000225	35.21	3	1452.82	-0.0641058	15.95	0
LSALLQETK	1	1	1	O60763		0.0006619	35.2	2	1002.58	0.328439	20.7828	0
VQWcSLSVIK	1	10	1	A0A0A0MRM8	C4(Carbamidomethyl)	0.003446	35.19	2	1219.65	-1.57439	26.8969	0
AEIDLVcELAK	1	5	1	A0A087WVM4	C7(Carbamidomethyl)	0.0007461	35.1	2	1260.65	-0.231005	28.539	0
SESHTDLTFSR	1	4	1	A2I829		0.002293	35.09	2	1279.59	-0.767175	16.8985	0
IGVPSATEIIK	1	1	1	Q9NR30		0.001099	35.05	2	1127.67	-0.929421	24.7604	0
AEHmETNAVGPSQSSDTR	2	1	1	B9EGI2	M4(Oxidation)	0.0001638	35.01	3	1932.84	0.00205171	11.0686	0
QLEAIDQLHLEYAK	1	3	1	O43707		6.187e-05	34.99	3	1670.87	-2.05774	25.3584	0
NQILNLTTDNANILLQIDNAR	1	1	1	P13645		0.000313	34.99	3	2367.26	0.14125	31.7652	0
LQQVLQmESHIQSTSDR	1	6	1	B2RBR9	M7(Oxidation)	0.0003211	34.94	3	2015.98	-1.21886	17.8902	0
GPLPAGTILK	1	3	2	A0A223PQH6;A6NEM2		0.002499	34.87	2	966.598	0.0133461	23.1426	0
DGLGFcALIHR	1	8	1	P12814	C6(Carbamidomethyl)	0.0005473	34.87	3	1258.64	0.539596	27.2083	0
DVYVPNTTYR	1	3	1	Q96N67		0.001243	34.81	2	1227.6	0.347325	20.6407	0
GGSGGSYGGGSGSGGGSGGGYGGGSGGGHSGGSGGGHSGGSGGNYGGGSGSGGGSGGGYGGGSGSR	1	2	1	P35527		5.947e-06	34.81	4	4972.92	-3.62996	12.388	0
YQNLLNEFSR	1	7	1	Q59FF5		0.004839	34.78	2	1283.64	0.439402	27.3508	0
SPFEVQVGPEAGmQK	1	4	1	O75369	M13(Oxidation)	0.0003188	34.77	2	1619.77	0.0807947	22.8115	0
LTEELKDQLK	1	8	1	B7ZKM7		0.001415	34.71	2	1216.68	-0.4087	17.8986	1
AAFGGSGGR	1	1	1	P35908		0.002644	34.69	2	779.38	0.0422135	11.8084	0
LASYLDKVR	1	15	4	P13645;P08779;P02533;Q04695		0.001415	34.66	3	1064.61	-0.385677	18.6834	1
cNSLEEIK	1	7	1	A0A384P5S9	C1(Carbamidomethyl)	0.003591	34.62	2	992.474	2.36012	17.4061	0
TLVLSNLSYSATEETLQEVFEK	2	6	1	P19338		0.003504	34.6	2	2501.27	1.01023	32.4854	0
QVLDNLTmEK	1	2	1	P35527	M8(Oxidation)	0.0005919	34.59	2	1206.6	0.0306014	20.3453	0
LLIYETEAK	1	1	1	P49756		0.005181	34.53	2	1079.6	-2.39958	22.5091	0
KVDDDLGTIESLEEAKK	1	1	1	P35580		0.0002752	34.51	3	1889.97	1.44199	22.6446	2
ETQTDSISR	1	4	1	B2RAH5		0.001801	34.48	2	1036.49	0.0645299	11.5137	0
EDLSAQPVQTK	1	7	1	A0A087X0K9		0.0005359	34.46	2	1215.62	-0.0853393	15.377	0
ENVPPGPEVcITHQEGEK	1	7	1	Q53GG0	C10(Carbamidomethyl)	2.778e-05	34.29	3	2019.94	-0.664437	18.6432	0
EDAVLYLLEIPK	1	15	1	B7Z2R3		0.0003433	34.28	2	1402.79	2.0979	32.2863	0
AEGGGGGGRPGAPAAGDGK	2	3	1	B3KX72		4.572e-05	34.27	3	1538.73	0.644885	9.86417	0
IQLELNQVK	1	5	2	Q9Y623;P12882		0.004883	34.12	2	1084.64	-0.42741	23.1454	0
QEPLLIGSTK	1	2	1	A0A0U1RQF0		0.0008826	34.11	2	1085.62	-1.56178	22.0555	0
TLHAQIIEK	2	4	1	Q4VCS5		0.00243	33.95	2	1052.61	-0.464276	15.5663	0
AGTQIENIEEDFRDGLK	1	6	1	P12814		0.002489	33.95	3	1934.95	2.59611	28.5722	1
TGEEVGFVVDAK	1	4	1	O75369		0.0001301	33.92	2	1250.63	-0.285568	22.9372	0
QELSFAAR	1	2	1	A0A0U1RQF0		0.003479	33.89	2	921.483	3.93845	20.0289	0
LQQLFNHTmFILEQEEYQR	1	9	2	P35579;P35580	M9(Oxidation)	0.0008817	33.89	3	2483.21	2.32311	27.5458	0
IAAQLLQQEQK	1	1	1	Q5VUJ6		0.0001429	33.87	2	1269.71	-2.26576	19.8745	0
ELTYQTEEDRK	1	10	3	Q9Y623;Q59EV3;P12882		0.0007279	33.8	3	1411.67	0.112172	13.9658	1
STPVNVPISQK	1	3	1	Q4W4Y1		0.0005139	33.77	2	1169.65	0.106176	18.577	0
QAAGVISLPVGGNK	1	5	1	A0A494C001		0.003441	33.76	2	1310.74	0.351222	23.9021	0
QLEEAEEEASR	1	4	1	Q7Z406		0.0002335	33.73	2	1290.58	1.11708	14.9334	0
VMYGFcSVK	1	4	2	Q16643;D6R9W4	C6(Carbamidomethyl)	0.002377	33.7	2	1090.51	0.656728	22.7386	0
SLVEIADTVPK	1	3	1	O00410		0.0007501	33.58	2	1171.66	0.38828	25.2351	0
DSDYYNmLLK	1	14	1	H0UID5	M7(Oxidation)	0.0008724	33.58	2	1277.57	-0.127921	25.0875	0
WTPIEYFNNK	1	2	1	Q12965		0.003049	33.56	2	1311.63	-1.83305	28.8888	0
EGAFSNFPISEETIK	1	7	1	Q9NR30		0.001413	33.56	2	1668.81	-1.93197	28.2032	0
IPPSSAPTVLSVPAGTTIVK	2	3	2	A0A223PQH6;A6NEM2		0.0005334	33.5	2	1935.12	-0.159667	26.6975	0
LAFNSLLEK	1	3	1	O75400		0.003061	33.49	2	1034.59	-2.18278	27.2895	0
EIFmQVEDERR	1	1	1	P35580	M4(Oxidation)	0.000354	33.47	3	1467.69	0.620461	18.8105	1
ILAAIImK	1	6	2	A0A024DAK3;Q59EC0	M7(Oxidation)	0.004899	33.46	2	888.559	0.843546	22.8509	0
SPEAATPVGK	1	2	1	Q5VWN6		0.001791	33.42	2	956.504	-0.939344	12.5442	0
VVPSFLPVDQGGSLVGR	1	1	1	Q14126		0.002363	33.4	2	1726.94	-2.31134	30.1541	0
LLQAAAGASAR	1	2	1	Q96T76		0.003106	33.36	2	1028.59	0.81431	15.4759	0
ALEHFTDLYDIK	1	2	1	Q00610		0.0009782	33.32	3	1464.74	0.750961	25.7722	0
ELYERPPHLFAIADAAYK	1	3	1	O94832		7.59e-07	33.31	3	2104.09	-0.234189	26.0227	0
QFSSSYLSR	1	1	1	P35527		0.001767	33.3	2	1074.52	1.19251	19.9566	0
ESVFFAEPPFK	1	2	2	Q9P0K7;B4DNL3		0.0007478	33.28	2	1297.65	0.304254	30.0183	0
GYFEYIEENK	2	8	1	B3KX72		0.001215	33.23	2	1291.58	-0.840742	25.2007	0
SGDLYVLAADK	1	2	1	A8K5W7		0.0008825	33.2	2	1151.6	0.808567	23.9035	0
QETVADFTPK	1	5	1	O75400		0.002134	33.19	2	1135.56	-0.855948	20.7403	0
QQLPEQPFEK	1	1	1	P46087		0.001445	33.16	2	1243.63	1.26008	20.322	0
EDVLWFKPVELR	1	1	1	Q2NL82		0.0001795	33.16	3	1530.83	0.103479	30.1611	0
ENLPQDYAR	1	1	1	Q2NL82		0.002561	33.08	2	1105.53	-1.35398	17.2151	0
IEDTVFHVFDK	1	6	1	A8QI98		0.0009528	33.08	3	1349.67	-0.182849	26.4399	0
VASFSIPGSSSR	1	2	1	Q14573		0.001835	32.96	2	1194.61	1.52809	22.6502	0
ILKEEQELYQK	2	14	1	A0A0A0MRM8		0.001625	32.91	3	1420.77	0.867887	17.3452	1
NKLNDLEEALQQAK	1	1	1	P35908		0.0005461	32.86	3	1613.85	-0.644119	26.0142	1
NVNIQNFHISWK	1	7	1	P12814		0.00179	32.85	3	1499.78	1.20285	26.7086	0
GAQVQVLQGK	1	4	2	B4E3H1;O95425		0.003895	32.83	2	1027.59	-0.59023	17.0852	0
AQPSSASYQPVPADPFAIVSR	2	4	1	Q4VCS5		5.714e-06	32.78	3	2188.1	-0.0995079	30.0459	0
AAAVSLENVLLDVK	1	9	1	B3KT32		0.004744	32.76	2	1441.83	1.14791	31.5294	0
EEEEILmANK	1	4	1	Q4VCS5	M7(Oxidation)	0.004168	32.67	2	1221.56	-2.09544	17.9884	0
HRDYETATLSDIK	1	3	1	O43707		2.617e-05	32.67	3	1548.77	0.736915	17.5798	1
FAVLHGEAPR	1	6	1	Q96G38		0.0007281	32.61	3	1096.59	-1.82161	17.6853	0
TPLSPSPmK	1	5	1	B2RMV2	M8(Oxidation)	0.0009929	32.57	2	973.502	-0.417679	13.8346	0
ALQEAHQQTLDDLQAEEDKVNTLTK	1	3	1	P12882		0.002895	32.57	4	2838.41	0.627659	23.8436	1
EKDmLLAEAFSLK	1	6	2	A0A0D9SFK2;B4E0T8	M4(Oxidation)	0.004468	32.56	3	1510.78	-0.374256	28.2574	1
ADQEEQIHPR	1	4	1	Q53GG0		0.001423	32.51	3	1222.58	1.08036	11.227	0
QNVDVEAEDKDGDR	1	2	1	Q86YT6		0.0002277	32.45	3	1589.7	-0.217611	12.9485	1
NPEQVDLYQFmAK	1	3	1	A8K492	M11(Oxidation)	0.0005449	32.42	2	1598.75	-3.35054	24.9491	0
STSSFScLSR	1	1	1	P35908	C7(Carbamidomethyl)	0.003517	32.4	2	1131.51	-0.755185	18.6713	0
LGHSFSLVGNK	1	4	2	A0A223PQH6;A6NEM2		0.004834	32.4	2	1158.63	-0.102585	19.6194	0
MLDAEDIVNTARPDEK	1	3	1	O43707		0.003651	32.4	3	1816.88	1.78411	24.1767	0
LIQNNHYAmEDVATR	1	7	1	A0A384P5S9	M9(Oxidation)	6.904e-05	32.29	3	1790.85	-1.01245	15.8513	0
VVDRDSEEAEIIR	1	3	1	P09874		0.0002886	32	3	1530.78	1.77545	17.9655	1
LLDPEDISVDHPDEK	1	5	1	D6W5C0		2.969e-05	31.87	3	1721.82	-0.644552	22.7058	0
EELGFRPEYSASQLK	1	5	1	P09874		2.269e-05	31.7	3	1753.87	-0.572671	22.3795	0
IGEEEIQKPEEK	1	2	1	B4E091		0.0005513	31.64	3	1428.72	0.856542	14.8427	0
LLAEGHPDPDAELQR	1	1	1	P49756		0.000134	31.64	3	1660.83	0.33216	18.842	0
LALASLGYEK	1	3	1	Q4W4Y1		0.0007484	31.47	2	1064.6	-0.230161	24.6565	0
EQLEEEEEAK	1	3	1	P35579		0.004488	31.37	2	1233.55	0.266072	13.8227	0
TFSFAIPLIEK	1	1	1	Q9NR30		0.0006742	31.16	2	1265.71	-2.91264	31.8825	0
NADETVLQK	1	3	1	Q96N67		0.00477	31.13	2	1017.52	3.48346	15.1537	0
EEASDLLLNK	1	2	1	Q12965		0.0007173	31.13	2	1131.59	0.457744	22.6733	0
FVEIHFNEK	1	15	1	A0A0A0MRM8		0.00265	31.09	3	1162.59	-0.89705	21.7313	0
EmEAELEDERK	1	3	1	P35579	M2(Oxidation)	0.0009315	30.99	3	1394.61	0.671881	12.5621	1
TSQNSELNNMQDLVEDYKK	1	1	1	P35908		3.233e-06	30.9	3	2256.04	-0.538986	25.3557	1
APASSLHTQEAGR	1	4	2	O95425;B4E3H1		0.0001071	30.85	3	1324.66	2.83651	11.0912	0
EELVAAVEDVRK	1	11	1	P35221		0.004243	30.84	3	1357.73	0.735184	21.7671	1
NVmEEGKDFQPSR	1	2	1	P35606	M3(Oxidation)	0.0006685	30.84	3	1552.7	-1.03972	14.7033	1
IHQDGIHILVNmNGYTK	1	2	1	O15294	M12(Oxidation)	0.000279	30.73	3	1969	1.20413	20.2261	0
EEETSIDVAGKPNEVTK	1	3	1	B4DKS0		2.353e-05	30.68	3	1845.91	-0.249517	16.929	0
LSGSNPYTTVTPQIINSK	2	4	1	O43707		0.0002283	30.58	3	1920.01	2.83811	24.4428	0
DSEGLGISIIGmGAGADmGLEK	1	1	1	Q96SB3	M12(Oxidation); M18(Oxidation)	0.004346	30.56	2	2153.01	0.835662	28.9517	0
STPAEDDSRDSQVK	1	7	1	Q53GG0		0.0008023	30.55	3	1534.7	-1.27858	9.98388	1
EIPSATQSPISK	1	3	1	Q9BQG0		0.002105	30.45	2	1257.67	1.02261	18.1894	0
LSTHELTSLLEK	1	7	1	B9EGI2		0.0001407	30.44	3	1370.75	0.183102	25.8067	0
VAAGVLcELAQDK	1	17	1	A0A0S2Z495	C7(Carbamidomethyl)	0.004973	30.34	2	1373.71	0.794576	25.7574	0
TDGPVFHSNTLER	1	3	1	Q4VCS5		6.582e-05	30.32	3	1472.71	0.167786	18.2251	0
RPISADSAImNPASK	1	5	1	Q00610	M10(Oxidation)	0.003905	30.08	3	1573.8	1.10614	16.095	0
YEDEINKR	1	32	4	H6VRF8;P35908;P13647;B4DRR0		0.004548	30.03	3	1066.52	1.07822	11.4846	1
kmEDSVGcLETAEEVK	1	2	1	P35579	K1(Methyl); M2(Oxidation); C8(Carbamidomethyl)	0.002026	30.03	3	1854.84	-0.667738	19.1679	1
KQELEEIcHDLEAR	1	3	1	P35579	C8(Carbamidomethyl)	0.0006591	30.02	4	1769.85	0.425296	21.8408	1
AAEETNmEK	3	5	2	Q53GG0;F8VVQ7	M7(Oxidation)	0.001858	30	2	1038.44	0.085963	7.5996	0
AGTQIENIDEDFRDGLK	1	7	1	O43707		0.001136	29.96	3	1920.93	-1.85203	24.2048	1
EAGELKPEEEITVGPVQK	1	1	1	P53618		5.778e-05	29.92	3	1953.02	0.432904	21.3123	0
DVPLLPSDVK	1	4	1	Q5JR04		0.001861	29.74	2	1082.61	2.51685	25.4921	0
TPLENLVLQAK	1	3	1	H7BXY3		0.0006045	29.7	2	1225.71	-1.3827	27.3726	0
GIISILDEEcLRPGEATDLTFLEK	1	5	2	F5H6E2;D3DTH7	C10(Carbamidomethyl)	2.588e-06	29.69	3	2719.39	0.293683	31.5498	0
YVLVAGITPTPLGEGK	1	4	1	A0A087WVM4		0.002332	29.58	2	1614.91	0.524512	28.6679	0
GSGGSSGDELREDDEPVK	1	3	1	Q7Z4V5		0.0008878	29.52	3	1833.82	5.11265	15.0235	1
EQLEEEEEAKHNLEK	1	3	1	P35579		0.001535	29.5	4	1854.87	-0.623869	15.3113	1
TFTAWcNSHLR	1	20	2	P12814;O43707	C6(Carbamidomethyl)	0.0004475	29.45	3	1392.65	0.675327	20.9461	0
EIGLLADEIEIYGK	1	4	1	A0A087WVM4		8.514e-05	29.36	2	1562.84	4.0969	31.3713	0
QSVEADINGLRR	1	6	1	P13645		0.002772	29.28	3	1357.72	-1.47974	19.714	1
AEVQNLGGELVVSGVDSAmSLIQAAK	1	5	1	P35221	M19(Oxidation)	0.005056	29.19	3	2602.33	-1.90618	32.491	0
EGmQLISEKPETEAVVK	1	4	1	D6W5C0	M3(Oxidation)	0.0006435	29.06	3	1903.97	-0.796938	19.2313	0
NLENTQNQIK	1	5	1	B7ZKM7		0.003084	29.03	2	1201.62	1.26383	14.6399	0
LTLEQGQQLVAEGHPGASQASAR	1	1	1	O15020		0.0003576	29.03	3	2348.19	-1.40939	22.0652	0
QIQAAYSILSEVQQAVSQGSSDSQILDLSNR	1	3	1	P09874		0.002235	28.96	3	3335.68	1.20483	33.1119	0
STLLLLLTGK	1	4	1	Q8NE71		0.0007879	28.9	2	1058.68	-0.314614	31.9534	0
GLVSSDELAK	1	6	1	A0A384P5S9		0.003965	28.8	2	1018.54	0.579806	19.265	0
GGAAVDPDSGLEHSAHVLEK	1	3	1	P09874		0.0001804	28.71	3	1988.97	0.310895	19.4505	0
EQGVLSFWR	1	4	1	P05141		0.005091	28.7	2	1121.57	0.352227	30.2857	0
DTSEDIEELVEPVAAHGPK	1	3	1	A0A087WW66		4.606e-06	28.46	3	2035.98	-1.46577	28.6637	0
GSIGLLLGK	1	2	1	Q8IY63		0.004163	28.43	2	857.546	0.412457	26.3997	0
mLDAEDIVGTARPDEK	1	7	1	P12814	M1(Oxidation)	0.000332	28.43	3	1775.85	-0.892851	22.0854	0
GAPEGVIDR	1	6	2	Q8N3X5;P16615		0.003386	28.42	2	913.474	0.703433	16.021	0
IEEAVNAFK	1	4	1	Q12797		0.002083	28.4	2	1020.54	1.10404	20.1593	0
NLDLDSIIAEVK	1	19	3	P35908;P13647;B4DRR0		0.0002611	28.4	2	1329.72	-1.07866	31.7814	0
LETELDEEKNTVELLTDR	1	2	1	Q9P2M7		0.0002168	28.35	3	2147.06	-4.37546	27.5402	1
LQAYTSVSK	1	1	1	Q9Y2A7		0.003953	28.31	2	996.536	-0.492948	15.5532	0
AAEVLVYGAPPGR	1	1	1	Q4KMQ1		0.002629	28.28	2	1299.71	2.42865	22.3324	0
VLADPSDDTK	1	5	1	Q15149		0.002409	28.26	2	1060.52	-0.534629	14.3367	0
LLGSIDIDHTQYK	1	2	1	P12882		0.0002316	28.25	3	1502.79	1.23574	22.6474	0
GIISILDEEcLrPGEATDLTFLEK	1	5	2	F5H6E2;D3DTH7	C10(Carbamidomethyl); R12(Methyl)	1.254e-05	28.13	3	2733.4	-1.39167	31.5912	0
QELEEILHDLESR	1	1	1	P35580		0.0002383	28	3	1610.8	-0.728723	31.2568	0
HEAFETDFTVHK	1	6	1	A0A384P5S9		0.0004257	27.99	3	1460.68	0.267367	19.1988	0
ELFALHPSPDEEEPIER	1	4	1	Q96N67		4.079e-05	27.77	3	2007.97	-0.393063	24.9004	0
TFSVWYVPEVTGTHK	1	6	1	P21333		0.0001018	27.69	3	1750.88	-0.437927	28.5597	0
mYVFGGWVPLVmDDVK	1	4	2	A0A223PQH6;A6NEM2	M1(Oxidation); M12(Oxidation)	0.001285	27.62	2	1887.9	-0.665748	31.952	0
ISNRPAFmPSEGK	4	11	1	O43707	M8(Oxidation)	0.0005176	27.57	3	1449.72	2.77385	15.1139	0
DIPNENELQFQIK	1	12	1	H0UID5		0.0001321	27.47	2	1587.8	-2.73122	27.0292	0
SDKTEEIAEEEETVFPK	1	2	1	Q9NR30		0.0003348	27.21	3	1980.93	-1.02705	23.7824	1
mLVTFDEELRPLPVSVR	1	4	1	Q13200	M1(Oxidation)	0.002375	27.2	3	2017.07	-3.69996	28.6651	0
FADEHVPGSPFTVK	1	5	1	O75369		0.0001131	26.71	3	1530.76	-0.0788322	22.4795	0
EDALELTEK	1	4	1	E9PFK5		0.003424	26.6	2	1047.52	-0.64754	20.4821	0
LVIVHPEVTVK	1	5	1	Q9HBB9		0.001452	26.6	3	1233.75	-1.43131	21.1776	0
ETGEHLVHVK	1	8	1	P21333		0.004365	26.36	3	1148.61	-0.285009	12.3633	0
GPYESGSGHSSGLGHQESR	1	1	1	Q86YZ3		0.0002436	25.96	3	1928.85	0.0728357	11.0082	0
ELQTLHNLR	1	20	1	P33176		0.002024	25.92	3	1123.62	1.02231	17.3025	0
IFHELTQTDK	1	8	1	A0A024R652		0.002555	25.76	3	1231.63	0.550995	16.7757	0
ETIFELEDQVEQHR	1	8	1	B4DQ24		0.0001312	25.62	3	1772.85	1.6664	27.4546	0
FADQHVPGSPFSVK	1	9	1	P21333		6.893e-05	25.49	3	1515.76	0.608683	21.7971	0
FAQHGTFEYEYSQR	1	5	1	P23246		7.992e-05	25.38	3	1762.78	-1.48586	19.3826	0
TLEEAVGNIVK	1	4	1	Q9Y678		0.002008	25.25	2	1172.65	-0.766284	25.153	0
ESPYGLSFNK	1	7	1	A0A087X0K9		0.001298	25.16	2	1141.55	-1.2074	22.9442	0
QSSSYGQHESASR	1	1	1	Q86YZ3		0.0003418	25.16	3	1423.62	-1.32747	9.18743	0
FATDGEGYKPcDPQVIR	1	5	1	D6W5C0	C11(Carbamidomethyl)	9.616e-05	25.06	3	1952.92	-0.451316	20.0547	0
AAAGEFADDPcSSVk	1	9	1	P35221	C11(Carbamidomethyl); K15(Methyl)	0.00156	24.95	2	1538.68	-0.627191	18.9557	0
ILQEAQNLmALTNVDTPLK	1	3	1	B4DSH1	M9(Oxidation)	0.004031	24.91	3	2128.13	1.20213	29.0872	0
QAYEPcLER	1	2	1	E9PDF6	C6(Carbamidomethyl)	0.001259	24.83	2	1165.53	0.743386	18.3125	0
LSPDAIPGK	1	3	1	A0A0U1RQF0		0.005173	24.81	2	897.504	0.0162886	17.7458	0
GSLGILLGGDYR	1	4	1	Q4VCS5		0.001896	24.48	2	1220.66	0.864291	29.4103	0
EITTFEGcK	1	5	1	Q9NW13	C8(Carbamidomethyl)	0.002552	24.29	2	1084.5	-0.574688	18.4849	0
DHSGTLGPEEFK	2	3	1	P12814		0.002133	24.26	3	1316.61	-0.0632907	18.9486	0
LQDEIQNmKEEmAR	1	5	1	B0YJC4	M8(Oxidation); M12(Oxidation)	0.001631	24.18	3	1766.81	0.577324	13.6059	1
VAELYSIHNSGDK	1	6	1	B2RMV2		0.0006393	24.16	3	1432.7	-3.21752	17.519	0
AYGPGIEPTGNmVK	1	6	1	P21333	M12(Oxidation)	0.003202	24.11	2	1449.71	3.75806	18.6095	0
LLRDYQELMNTK	1	7	1	H6VRF8		0.001171	23.97	3	1523.79	1.78154	22.7086	1
QEYEDIAVK	2	2	1	O15294		0.003911	23.73	2	1094.53	-2.0502	18.1557	0
DNQLSEVANK	1	6	1	B2RAU8		0.003128	23.64	2	1117.55	-1.03127	16.6011	0
LIDVNHYAK	1	7	1	A0A384P5S9		0.003153	23.55	3	1072.58	-1.00973	17.3748	0
ASQLSVQQNK	1	10	1	B4DLG2		0.001971	23.5	2	1102.59	0.977646	12.8858	0
ALTLPGSSENEYImK	1	6	1	P55060	M14(Oxidation)	0.004141	23.37	2	1668.82	1.24513	23.7455	0
VNIGQGSHPQK	1	4	1	O75369		0.0003667	23.33	3	1164.61	0.596137	10.8629	0
VFEELQATDK	1	3	1	P57740		0.0005868	23.23	2	1179.59	2.19837	20.558	0
VTKPVQIQK	1	4	1	Q9NW13		0.002626	23.16	2	1040.65	0.573571	12.0162	0
YESSSYTDQFSR	1	9	1	A0A087X0K9		0.001526	23.12	2	1469.62	-1.2349	19.3948	0
AQGPLPNQHSLK	1	1	1	Q4VCS5		0.003493	23.03	3	1289.7	4.04497	14.9586	0
LrEDENAEPVGTTYQK	1	4	2	Q16643;D6R9W4	R2(Methyl)	0.001109	22.91	3	1863.91	-0.301125	16.5385	1
TLVSAVPEESEmDPHVR	1	3	1	Q96N67	M12(Oxidation)	0.002471	22.89	3	1911.91	-0.920024	19.5276	0
GPSTVTDLEDTKR	1	5	1	A0A0G2JS82		0.0006628	22.88	3	1418.71	-0.264069	16.6259	1
QSSSYGPHGYGSGR	1	1	1	Q86YZ3		0.0005912	22.8	3	1439.63	0.0386661	12.6906	0
GVVcIDEFDK	1	9	1	B2R7C5	C4(Carbamidomethyl)	0.004576	22.49	2	1181.55	1.19023	24.4498	0
TIAQTTAPVSWKPQDSSEQPQEK	1	2	1	O95425		0.004787	22.12	3	2556.25	-1.4869	20.1311	0
SLHSATTIGNK	2	4	2	A0A223PQH6;A6NEM2		0.002153	21.83	3	1128.6	0.190961	11.8525	0
TAFHLAAAK	1	8	1	Q9P0K7		0.003994	21.82	3	929.519	-1.81912	16.6878	0
VASQGEVVR	1	4	1	P07814		0.002861	21.79	2	944.517	1.05247	12.3905	0
EKPVTDSNKDEEDQEEER	2	2	1	A8K905		0.002339	21.43	4	2176.95	-0.274255	10.1781	1
EAEYEESVAK	1	3	1	Q9UNX4		0.001098	21.39	2	1154.52	1.96081	15.0316	0
QLESTQTESNKK	1	13	1	P33176		0.00336	20.89	3	1392.69	-1.94588	8.98284	1
GTSALmTVELDEER	1	4	2	B4E3H1;O95425	M6(Oxidation)	0.001497	20.66	2	1566.74	3.39545	22.7818	0
[truncated: 1,484 more rows]
