# Supplementary material for: CARM1-mediated OGT arginine methylation promotes non-small cell lung cancer glycolysis by stabilizing OGT
Source: Cell Death Dis. 2024 Dec 23;15(12):927. doi: 10.1038/s41419-024-07313-1 (PMC11666572; doi:10.1038/s41419-024-07313-1)
Supplement: Supplementary file 11 — Dataset S1B proteins [file 41419_2024_7313_MOESM11_ESM.xlsx]

## Sheet: Sheet1
Accession	Description	Coverage	# Proteins	# Unique Peptides	# Peptides	# PSMs	# AAs	MW [kDa]	calc. pI
P35579	Myosin-9 OS=Homo sapiens OX=9606 GN=MYH9 PE=1 SV=4 - [MYH9_HUMAN]	52.04	12	86	107	159	1960	226.392	5.60498
P35580	Myosin-10 OS=Homo sapiens OX=9606 GN=MYH10 PE=1 SV=3 - [MYH10_HUMAN]	51.06	27	91	108	153	1976	228.858	5.5415
O15294	UDP-N-acetylglucosamine--peptide N-acetylglucosaminyltransferase 110 kDa subunit OS=Homo sapiens OX=9606 GN=OGT PE=1 SV=3 - [OGT1_HUMAN]	56.12	4	43	51	149	1046	116.85	6.69775
A0A384P5S9	Epididymis secretory sperm binding protein OS=Homo sapiens OX=9606 PE=2 SV=1 - [A0A384P5S9_HUMAN]	45.15	16	99	99	112	2452	282.108	5.33838
O94832	Unconventional myosin-Id OS=Homo sapiens OX=9606 GN=MYO1D PE=1 SV=2 - [MYO1D_HUMAN]	58.55	9	56	57	88	1006	116.129	9.39307
Q16643	Drebrin OS=Homo sapiens OX=9606 GN=DBN1 PE=1 SV=4 - [DREB_HUMAN]	55.62	6	6	36	91	649	71.3854	4.44971
F5H6E2	Unconventional myosin-Ic OS=Homo sapiens OX=9606 GN=MYO1C PE=1 SV=1 - [F5H6E2_HUMAN]	47.26	8	9	48	79	1039	118.92	9.40771
O43707	Alpha-actinin-4 OS=Homo sapiens OX=9606 GN=ACTN4 PE=1 SV=2 - [ACTN4_HUMAN]	60.04	16	33	49	64	911	104.788	5.43994
Q9P0K7	Ankycorbin OS=Homo sapiens OX=9606 GN=RAI14 PE=1 SV=2 - [RAI14_HUMAN]	57.35	15	14	58	77	980	109.973	6.21436
A0A0A0MRM8	Unconventional myosin-VI OS=Homo sapiens OX=9606 GN=MYO6 PE=1 SV=1 - [A0A0A0MRM8_HUMAN]	41.26	17	48	48	63	1253	144.924	8.55811
H6VRF8	Keratin 1 OS=Homo sapiens OX=9606 GN=KRT1 PE=3 SV=1 - [H6VRF8_HUMAN]	59.63	14	33	38	56	644	66.013	8.11865
E9PDF6	Unconventional myosin-Ib OS=Homo sapiens OX=9606 GN=MYO1B PE=1 SV=1 - [E9PDF6_HUMAN]	49.05	14	48	50	71	1107	128.4	9.30518
Q4VCS5	Angiomotin OS=Homo sapiens OX=9606 GN=AMOT PE=1 SV=1 - [AMOT_HUMAN]	41.14	13	38	41	65	1084	118.013	7.63525
D3DTH7	Myosin IC, isoform CRA_a OS=Homo sapiens OX=9606 GN=MYO1C PE=3 SV=1 - [D3DTH7_HUMAN]	46.06	2	1	40	65	862	98.8722	9.42236
Q15149	Plectin OS=Homo sapiens OX=9606 GN=PLEC PE=1 SV=3 - [PLEC_HUMAN]	16.42	14	68	68	71	4684	531.466	5.96045
B4DNL3	cDNA FLJ53145, highly similar to Ankycorbin (Fragment) OS=Homo sapiens OX=9606 PE=2 SV=1 - [B4DNL3_HUMAN]	62.37	5	1	45	62	659	74.497	5.09717
P13645	Keratin, type I cytoskeletal 10 OS=Homo sapiens OX=9606 GN=KRT10 PE=1 SV=6 - [K1C10_HUMAN]	58.05	26	26	30	43	584	58.7917	5.21143
D6R9W4	Drebrin (Fragment) OS=Homo sapiens OX=9606 GN=DBN1 PE=1 SV=1 - [D6R9W4_HUMAN]	78.23	1	1	31	70	317	36.449	5.13525
P21333	Filamin-A OS=Homo sapiens OX=9606 GN=FLNA PE=1 SV=4 - [FLNA_HUMAN]	23.31	17	44	48	51	2647	280.564	6.06201
D6W5C0	Spectrin beta chain OS=Homo sapiens OX=9606 GN=SPTBN1 PE=3 SV=1 - [D6W5C0_HUMAN]	24.89	17	47	51	56	2278	264.276	5.57959
P35527	Keratin, type I cytoskeletal 9 OS=Homo sapiens OX=9606 GN=KRT9 PE=1 SV=3 - [K1C9_HUMAN]	76.89	2	30	31	47	623	62.0268	5.23682
Q53GG0	Epithelial protein lost in neoplasm beta variant (Fragment) OS=Homo sapiens OX=9606 PE=2 SV=1 - [Q53GG0_HUMAN]	52.44	10	30	36	47	759	85.2014	6.84424
P35908	Keratin, type II cytoskeletal 2 epidermal OS=Homo sapiens OX=9606 GN=KRT2 PE=1 SV=2 - [K22E_HUMAN]	57.59	15	23	34	39	639	65.3932	8.00146
Q12965	Unconventional myosin-Ie OS=Homo sapiens OX=9606 GN=MYO1E PE=1 SV=2 - [MYO1E_HUMAN]	34.12	13	32	33	43	1108	126.982	8.92432
O75369	Filamin-B OS=Homo sapiens OX=9606 GN=FLNB PE=1 SV=2 - [FLNB_HUMAN]	18.1	8	34	38	42	2602	277.99	5.73193
A0A0D9SFK2	Unconventional myosin-XVIIIa OS=Homo sapiens OX=9606 GN=MYO18A PE=1 SV=1 - [A0A0D9SFK2_HUMAN]	20.41	13	18	35	37	2038	230.964	6.25244
P12814	Alpha-actinin-1 OS=Homo sapiens OX=9606 GN=ACTN1 PE=1 SV=2 - [ACTN1_HUMAN]	45.96	32	20	36	43	892	102.993	5.41455
A6NEM2	Host cell factor 1 OS=Homo sapiens OX=9606 GN=HCFC1 PE=1 SV=2 - [A6NEM2_HUMAN]	20.72	3	3	34	45	2080	213.343	7.32764
A0A223PQH6	HCFC1 OS=Homo sapiens OX=9606 PE=4 SV=1 - [A0A223PQH6_HUMAN]	20.69	5	1	32	42	2035	208.628	7.45947
C9JZL3	UDP-N-acetylglucosamine--peptide N-acetylglucosaminyltransferase 110 kDa subunit (Fragment) OS=Homo sapiens OX=9606 GN=OGT PE=1 SV=1 - [C9JZL3_HUMAN]	62.82	2	1	9	33	156	17.5519	6.52197
Q7Z406	Myosin-14 OS=Homo sapiens OX=9606 GN=MYH14 PE=1 SV=2 - [MYH14_HUMAN]	15.64	10	20	31	33	1995	227.732	5.60498
Q96SB3	Neurabin-2 OS=Homo sapiens OX=9606 GN=PPP1R9B PE=1 SV=3 - [NEB2_HUMAN]	33.66	3	22	23	28	817	89.2798	4.97021
P33176	Kinesin-1 heavy chain OS=Homo sapiens OX=9606 GN=KIF5B PE=1 SV=1 - [KINH_HUMAN]	36.14	35	30	30	32	963	109.617	6.50732
B9EGI2	Myosin phosphatase Rho interacting protein OS=Homo sapiens OX=9606 GN=MPRIP PE=2 SV=1 - [B9EGI2_HUMAN]	28.25	21	21	21	24	1037	117.974	6.39209
P19338	Nucleolin OS=Homo sapiens OX=9606 GN=NCL PE=1 SV=3 - [NUCL_HUMAN]	35.21	10	24	24	31	710	76.5684	4.70361
P05023	Sodium/potassium-transporting ATPase subunit alpha-1 OS=Homo sapiens OX=9606 GN=ATP1A1 PE=1 SV=1 - [AT1A1_HUMAN]	24.73	24	20	20	22	1023	112.824	5.49072
P09874	Poly [ADP-ribose] polymerase 1 OS=Homo sapiens OX=9606 GN=PARP1 PE=1 SV=4 - [PARP1_HUMAN]	34.52	8	33	33	34	1014	113.012	8.88037
B2RMV2	CYTSA protein OS=Homo sapiens OX=9606 GN=CYTSA PE=2 SV=1 - [B2RMV2_HUMAN]	20.5	7	21	21	22	1117	124.499	5.75732
P35221	Catenin alpha-1 OS=Homo sapiens OX=9606 GN=CTNNA1 PE=1 SV=1 - [CTNA1_HUMAN]	31.24	33	22	22	26	906	100.009	6.29053
Q9Y623	Myosin-4 OS=Homo sapiens OX=9606 GN=MYH4 PE=2 SV=2 - [MYH4_HUMAN]	12.89	19	5	20	23	1939	222.932	5.84619
B4E335	cDNA FLJ52842, highly similar to Actin, cytoplasmic 1 OS=Homo sapiens OX=9606 PE=2 SV=1 - [B4E335_HUMAN]	41.88	96	4	13	20	351	39.2005	5.59229
B4E0T8	cDNA FLJ59649, highly similar to Myosin-18A OS=Homo sapiens OX=9606 PE=2 SV=1 - [B4E0T8_HUMAN]	18.88	2	1	18	18	1181	133.464	7.09326
O95782	AP-2 complex subunit alpha-1 OS=Homo sapiens OX=9606 GN=AP2A1 PE=1 SV=3 - [AP2A1_HUMAN]	23.34	7	13	22	23	977	107.478	7.03467
B4DRR0	cDNA FLJ53910, highly similar to Keratin, type II cytoskeletal 6A OS=Homo sapiens OX=9606 PE=2 SV=1 - [B4DRR0_HUMAN]	33.08	31	8	20	22	535	57.8032	8.00146
P13647	Keratin, type II cytoskeletal 5 OS=Homo sapiens OX=9606 GN=KRT5 PE=1 SV=3 - [K2C5_HUMAN]	23.05	25	6	17	19	590	62.34	7.73779
B3KX72	cDNA FLJ44920 fis, clone BRAMY3011501, highly similar to Heterogeneous nuclear ribonucleoprotein U OS=Homo sapiens OX=9606 PE=2 SV=1 - [B3KX72_HUMAN]	20.4	20	13	13	20	750	83.033	8.79248
A0A024R652	Methylenetetrahydrofolate dehydrogenase (NADP+ dependent) 1, methenyltetrahydrofolate cyclohydrolase, formyltetrahydrofolate synthetase, isoform CRA_a OS=Homo sapiens OX=9606 GN=MTHFD1 PE=3 SV=1 - [A0A024R652_HUMAN]	21.5	8	17	17	17	935	101.467	7.18115
Q96N67	Dedicator of cytokinesis protein 7 OS=Homo sapiens OX=9606 GN=DOCK7 PE=1 SV=4 - [DOCK7_HUMAN]	10.37	16	19	19	20	2140	242.407	6.80029
O95425	Supervillin OS=Homo sapiens OX=9606 GN=SVIL PE=1 SV=2 - [SVIL_HUMAN]	13.28	6	11	23	23	2214	247.593	6.97607
P55060	Exportin-2 OS=Homo sapiens OX=9606 GN=CSE1L PE=1 SV=3 - [XPO2_HUMAN]	16.79	6	15	15	15	971	110.346	5.77002
Q96H55	Unconventional myosin-XIX OS=Homo sapiens OX=9606 GN=MYO19 PE=1 SV=2 - [MYO19_HUMAN]	18.87	11	17	17	18	970	109.066	7.7085
B0YJC4	Vimentin OS=Homo sapiens OX=9606 GN=VIM PE=1 SV=1 - [B0YJC4_HUMAN]	45.94	31	18	20	21	431	49.6231	5.24951
P16615	Sarcoplasmic/endoplasmic reticulum calcium ATPase 2 OS=Homo sapiens OX=9606 GN=ATP2A2 PE=1 SV=1 - [AT2A2_HUMAN]	16.03	9	6	14	14	1042	114.683	5.33838
P02533	Keratin, type I cytoskeletal 14 OS=Homo sapiens OX=9606 GN=KRT14 PE=1 SV=4 - [K1C14_HUMAN]	34.11	34	6	18	19	472	51.5294	5.16064
Q13045	Protein flightless-1 homolog OS=Homo sapiens OX=9606 GN=FLII PE=1 SV=2 - [FLII_HUMAN]	17.49	8	20	20	22	1269	144.66	6.04932
Q00610	Clathrin heavy chain 1 OS=Homo sapiens OX=9606 GN=CLTC PE=1 SV=5 - [CLH1_HUMAN]	12.66	10	20	20	21	1675	191.493	5.69385
Q5CAQ5	Epididymis secretory sperm binding protein OS=Homo sapiens OX=9606 GN=TRA1 PE=2 SV=1 - [Q5CAQ5_HUMAN]	25.44	13	18	19	20	802	92.2823	4.85596
A6NHR9	Structural maintenance of chromosomes flexible hinge domain-containing protein 1 OS=Homo sapiens OX=9606 GN=SMCHD1 PE=1 SV=2 - [SMHD1_HUMAN]	7.23	6	14	14	15	2005	226.231	7.29834
P12882	Myosin-1 OS=Homo sapiens OX=9606 GN=MYH1 PE=1 SV=3 - [MYH1_HUMAN]	12.27	20	4	19	20	1939	223.006	5.74463
Q9H3U1	Protein unc-45 homolog A OS=Homo sapiens OX=9606 GN=UNC45A PE=1 SV=1 - [UN45A_HUMAN]	14.94	4	12	12	12	944	103.011	6.07471
O14980	Exportin-1 OS=Homo sapiens OX=9606 GN=XPO1 PE=1 SV=1 - [XPO1_HUMAN]	18.49	13	18	18	22	1071	123.306	6.06201
O15020	Spectrin beta chain, non-erythrocytic 2 OS=Homo sapiens OX=9606 GN=SPTBN2 PE=1 SV=3 - [SPTN2_HUMAN]	8.2	11	13	17	17	2390	271.157	6.11279
Q59FS7	DEAD (Asp-Glu-Ala-Asp) box polypeptide 24 variant (Fragment) OS=Homo sapiens OX=9606 PE=2 SV=1 - [Q59FS7_HUMAN]	28.85	13	14	14	15	676	75.0011	8.45557
P08779	Keratin, type I cytoskeletal 16 OS=Homo sapiens OX=9606 GN=KRT16 PE=1 SV=4 - [K1C16_HUMAN]	32.35	35	5	15	17	473	51.2362	5.04639
H0UID5	AP complex subunit beta OS=Homo sapiens OX=9606 GN=AP2B1 PE=3 SV=1 - [H0UID5_HUMAN]	22.59	23	10	19	20	934	104.157	5.33838
P68133	Actin, alpha skeletal muscle OS=Homo sapiens OX=9606 GN=ACTA1 PE=1 SV=1 - [ACTS_HUMAN]	33.95	59	4	11	14	377	42.0239	5.38916
Q8IY63	Angiomotin-like protein 1 OS=Homo sapiens OX=9606 GN=AMOTL1 PE=1 SV=1 - [AMOL1_HUMAN]	15.06	10	10	13	15	956	106.508	7.10791
P46087	Probable 28S rRNA (cytosine(4447)-C(5))-methyltransferase OS=Homo sapiens OX=9606 GN=NOP2 PE=1 SV=2 - [NOP2_HUMAN]	20.57	6	13	13	13	812	89.2471	9.23193
P23246	Splicing factor, proline- and glutamine-rich OS=Homo sapiens OX=9606 GN=SFPQ PE=1 SV=2 - [SFPQ_HUMAN]	26.73	10	16	16	16	707	76.1016	9.43701
D6RCR4	Drebrin (Fragment) OS=Homo sapiens OX=9606 GN=DBN1 PE=1 SV=1 - [D6RCR4_HUMAN]	88.17	1	1	7	15	93	10.0541	5.87158
A8QI98	DIS3 OS=Homo sapiens OX=9606 PE=2 SV=1 - [A8QI98_HUMAN]	12.94	7	10	10	10	958	108.989	7.13721
Q13200	26S proteasome non-ATPase regulatory subunit 2 OS=Homo sapiens OX=9606 GN=PSMD2 PE=1 SV=3 - [PSMD2_HUMAN]	18.83	8	15	15	16	908	100.136	5.19873
Q92974	Rho guanine nucleotide exchange factor 2 OS=Homo sapiens OX=9606 GN=ARHGEF2 PE=1 SV=4 - [ARHG2_HUMAN]	17.24	12	16	16	16	986	111.473	7.26904
Q8TDD1	ATP-dependent RNA helicase DDX54 OS=Homo sapiens OX=9606 GN=DDX54 PE=1 SV=2 - [DDX54_HUMAN]	16	16	14	14	14	881	98.5342	10.0229
E9PDF6	Elongation factor 2 OS=Homo sapiens OX=9606 GN=EEF2 PE=1 SV=4 - [EF2_HUMAN]	17.95	7	15	16	19	858	95.277	6.82959
A5YM63	NEFM protein OS=Homo sapiens OX=9606 GN=NEFM PE=2 SV=1 - [A5YM63_HUMAN]	27.59	15	20	21	21	877	98.3263	4.85596
B4DZB1	cDNA FLJ59645, highly similar to 116 kDa U5 small nuclear ribonucleoprotein component OS=Homo sapiens OX=9606 PE=2 SV=1 - [B4DZB1_HUMAN]	18.63	17	14	15	16	923	103.756	5.37646
B4DZC3	5'-3' exoribonuclease OS=Homo sapiens OX=9606 PE=2 SV=1 - [B4DZC3_HUMAN]	16.63	8	12	12	12	896	102.351	7.63525
Q9P2M7	Cingulin OS=Homo sapiens OX=9606 GN=CGN PE=1 SV=2 - [CING_HUMAN]	20.72	3	26	26	27	1197	136.304	5.5415
B7ZKM7	UACA protein OS=Homo sapiens OX=9606 GN=UACA PE=2 SV=1 - [B7ZKM7_HUMAN]	16.22	8	22	22	23	1307	150.469	7.02002
B2R8R5	cDNA, FLJ94025, highly similar to Homo sapiens tripartite motif-containing 28 (TRIM28), mRNA OS=Homo sapiens OX=9606 PE=2 SV=1 - [B2R8R5_HUMAN]	20	5	15	15	17	835	88.5034	5.77002
Q9NW13	RNA-binding protein 28 OS=Homo sapiens OX=9606 GN=RBM28 PE=1 SV=3 - [RBM28_HUMAN]	18.05	6	14	14	14	759	85.6847	9.21729
A0A0G2JS82	AP-2 complex subunit alpha-2 (Fragment) OS=Homo sapiens OX=9606 GN=AP2A2 PE=1 SV=1 - [A0A0G2JS82_HUMAN]	18.54	22	8	17	17	917	101.587	6.85889
Q9BQG0	Myb-binding protein 1A OS=Homo sapiens OX=9606 GN=MYBBP1A PE=1 SV=2 - [MBB1A_HUMAN]	8.73	6	10	10	10	1328	148.762	9.27588
O94906	Pre-mRNA-processing factor 6 OS=Homo sapiens OX=9606 GN=PRPF6 PE=1 SV=1 - [PRP6_HUMAN]	15.62	1	14	14	14	941	106.858	8.25049
B2RBR9	cDNA, FLJ95650, highly similar to Homo sapiens karyopherin (importin) beta 1 (KPNB1), mRNA OS=Homo sapiens OX=9606 PE=2 SV=1 - [B2RBR9_HUMAN]	10.73	8	7	7	7	876	97.122	4.77979
Q86YZ3	Hornerin OS=Homo sapiens OX=9606 GN=HRNR PE=1 SV=2 - [HORN_HUMAN]	16	1	12	12	14	2850	282.228	10.0376
P49792	E3 SUMO-protein ligase RanBP2 OS=Homo sapiens OX=9606 GN=RANBP2 PE=1 SV=2 - [RBP2_HUMAN]	3.66	21	10	10	10	3224	357.974	6.20166
Q59EC0	Adenosine deaminase, RNA-specific isoform ADAR-a variant (Fragment) OS=Homo sapiens OX=9606 PE=2 SV=1 - [Q59EC0_HUMAN]	11.98	3	1	15	16	1244	137.747	8.48486
O60763	General vesicular transport factor p115 OS=Homo sapiens OX=9606 GN=USO1 PE=1 SV=2 - [USO1_HUMAN]	9.36	1	8	8	8	962	107.828	4.90674
Q92560	Ubiquitin carboxyl-terminal hydrolase BAP1 OS=Homo sapiens OX=9606 GN=BAP1 PE=1 SV=2 - [BAP1_HUMAN]	17.7	7	11	11	11	729	80.3121	6.84424
A0A024R1Y2	ATP-citrate synthase OS=Homo sapiens OX=9606 GN=ACLY PE=3 SV=1 - [A0A024R1Y2_HUMAN]	7.33	4	7	7	7	1091	119.695	7.32764
A0A024DAK3	RNA-specific adenosine deaminase OS=Homo sapiens OX=9606 PE=2 SV=1 - [A0A024DAK3_HUMAN]	12.15	7	1	15	16	1226	135.913	8.55811
A8K590	cDNA FLJ77456, highly similar to Homo sapiens interleukin enhancer binding factor 3, 90kDa (ILF3), transcript variant 2, mRNA OS=Homo sapiens OX=9606 PE=2 SV=1 - [A8K590_HUMAN]	15.53	17	9	9	10	702	76.0027	7.75244
P49756	RNA-binding protein 25 OS=Homo sapiens OX=9606 GN=RBM25 PE=1 SV=3 - [RBM25_HUMAN]	16.96	5	12	12	12	843	100.124	6.31592
B4E3H1	cDNA FLJ53284, highly similar to Supervillin OS=Homo sapiens OX=9606 PE=2 SV=1 - [B4E3H1_HUMAN]	13.48	7	1	13	13	1128	127.322	6.72705
A0A024R7C4	Kri1_C domain-containing protein OS=Homo sapiens OX=9606 GN=FLJ12949 PE=4 SV=1 - [A0A024R7C4_HUMAN]	15.85	9	8	8	8	574	67.3821	5.13525
A0A2R8YFE2	Actin, cytoplasmic 1 (Fragment) OS=Homo sapiens OX=9606 GN=ACTB PE=1 SV=1 - [A0A2R8YFE2_HUMAN]	50.63	1	1	3	4	79	8.78146	9.20264
F8VVQ7	LIM domain and actin-binding protein 1 (Fragment) OS=Homo sapiens OX=9606 GN=LIMA1 PE=1 SV=1 - [F8VVQ7_HUMAN]	59.46	1	1	7	9	111	12.6695	9.84717
Q59GF8	Heat shock 70kDa protein 4 isoform a variant (Fragment) OS=Homo sapiens OX=9606 PE=2 SV=1 - [Q59GF8_HUMAN]	9.97	18	7	7	8	782	87.9492	5.5542
Q14126	Desmoglein-2 OS=Homo sapiens OX=9606 GN=DSG2 PE=1 SV=2 - [DSG2_HUMAN]	12.25	1	10	10	10	1118	122.218	5.23682
Q08211	ATP-dependent RNA helicase A OS=Homo sapiens OX=9606 GN=DHX9 PE=1 SV=4 - [DHX9_HUMAN]	8.5	4	10	10	10	1270	140.869	6.84424
Q8NE71	ATP-binding cassette sub-family F member 1 OS=Homo sapiens OX=9606 GN=ABCF1 PE=1 SV=2 - [ABCF1_HUMAN]	12.43	9	8	8	8	845	95.8665	6.80029
B7Z4B2	Aminopeptidase OS=Homo sapiens OX=9606 PE=2 SV=1 - [B7Z4B2_HUMAN]	12.24	14	9	9	9	825	92.807	5.40186
Q01780	Exosome component 10 OS=Homo sapiens OX=9606 GN=EXOSC10 PE=1 SV=2 - [EXOSX_HUMAN]	8.59	5	6	6	6	885	100.768	8.45557
Q9P2N6	KAT8 regulatory NSL complex subunit 3 OS=Homo sapiens OX=9606 GN=KANSL3 PE=1 SV=2 - [KANL3_HUMAN]	15.71	13	12	12	12	904	95.932	9.39307
Q04695	Keratin, type I cytoskeletal 17 OS=Homo sapiens OX=9606 GN=KRT17 PE=1 SV=2 - [K1C17_HUMAN]	15.74	32	1	9	10	432	48.076	5.021
Q9Y2D5	A-kinase anchor protein 2 OS=Homo sapiens OX=9606 GN=AKAP2 PE=1 SV=3 - [AKAP2_HUMAN]	10.36	5	8	8	10	859	94.6028	5.10986
Q13823	Nucleolar GTP-binding protein 2 OS=Homo sapiens OX=9606 GN=GNL2 PE=1 SV=1 - [NOG2_HUMAN]	10.67	3	7	7	7	731	83.6034	9.24658
C9JZR2	Catenin delta-1 OS=Homo sapiens OX=9606 GN=CTNND1 PE=1 SV=2 - [C9JZR2_HUMAN]	10.45	10	8	8	9	938	104.784	6.87354
P43243	Matrin-3 OS=Homo sapiens OX=9606 GN=MATR3 PE=1 SV=2 - [MATR3_HUMAN]	12.63	13	10	10	11	847	94.5648	6.25244
P22314	Ubiquitin-like modifier-activating enzyme 1 OS=Homo sapiens OX=9606 GN=UBA1 PE=1 SV=3 - [UBA1_HUMAN]	8.13	11	7	7	8	1058	117.774	5.75732
P78527	DNA-dependent protein kinase catalytic subunit OS=Homo sapiens OX=9606 GN=PRKDC PE=1 SV=3 - [PRKDC_HUMAN]	2.57	3	10	10	10	4128	468.788	7.12256
A2I829	NF-kappaB repressing factor (Fragment) OS=Homo sapiens OX=9606 GN=NKRF PE=2 SV=1 - [A2I829_HUMAN]	17.86	6	11	11	11	599	67.4082	8.86572
Q8N3X5	Similar to ATPase, Ca++ transporting, cardiac muscle, fast twitch 1 (Fragment) OS=Homo sapiens OX=9606 PE=2 SV=1 - [Q8N3X5_HUMAN]	12.91	7	2	10	10	844	92.2545	5.38916
Q12797	Aspartyl/asparaginyl beta-hydroxylase OS=Homo sapiens OX=9606 GN=ASPH PE=1 SV=3 - [ASPH_HUMAN]	9.89	12	6	6	6	758	85.8095	5.0083
P07814	Bifunctional glutamate/proline--tRNA ligase OS=Homo sapiens OX=9606 GN=EPRS PE=1 SV=5 - [SYEP_HUMAN]	5.49	7	7	7	7	1512	170.483	7.32764
Q4W4Y1	Dopamine receptor interacting protein 4 OS=Homo sapiens OX=9606 GN=DRIP4 PE=2 SV=1 - [Q4W4Y1_HUMAN]	9.45	6	8	8	8	868	96.0192	6.52197
A0A087WW66	26S proteasome non-ATPase regulatory subunit 1 OS=Homo sapiens OX=9606 GN=PSMD1 PE=1 SV=1 - [A0A087WW66_HUMAN]	14.06	8	10	10	10	953	105.784	5.41455
Q59EV3	Myosin, heavy polypeptide 7, cardiac muscle, beta variant (Fragment) OS=Homo sapiens OX=9606 PE=2 SV=1 - [Q59EV3_HUMAN]	5.59	17	1	8	8	1574	182.266	5.74463
A8K492	cDNA FLJ76789, highly similar to Homo sapiens methionine-tRNA synthetase (MARS), mRNA OS=Homo sapiens OX=9606 PE=2 SV=1 - [A8K492_HUMAN]	14.78	7	10	10	10	900	101.08	6.16357
B2R7C5	DNA helicase OS=Homo sapiens OX=9606 PE=2 SV=1 - [B2R7C5_HUMAN]	10.77	10	9	9	9	808	90.952	5.77002
Q10567	AP-1 complex subunit beta-1 OS=Homo sapiens OX=9606 GN=AP1B1 PE=1 SV=2 - [AP1B1_HUMAN]	13.7	12	4	13	14	949	104.57	5.05908
A0A024RDQ0	Heat shock 105kDa/110kDa protein 1, isoform CRA_a OS=Homo sapiens OX=9606 GN=HSPH1 PE=4 SV=1 - [A0A024RDQ0_HUMAN]	9.34	15	7	7	7	814	92.0574	5.5542
Q96T88	E3 ubiquitin-protein ligase UHRF1 OS=Homo sapiens OX=9606 GN=UHRF1 PE=1 SV=1 - [UHRF1_HUMAN]	7.44	5	6	6	6	793	89.757	7.56201
A0A087X0K9	Tight junction protein ZO-1 OS=Homo sapiens OX=9606 GN=TJP1 PE=1 SV=1 - [A0A087X0K9_HUMAN]	6.32	11	10	10	10	1676	187.734	6.69775
Q9HBB9	HC56 OS=Homo sapiens OX=9606 PE=4 SV=1 - [Q9HBB9_HUMAN]	10.41	10	11	11	11	1047	118.678	6.13818
B2RAH5	Protein phosphatase 1 regulatory subunit OS=Homo sapiens OX=9606 PE=2 SV=1 - [B2RAH5_HUMAN]	12.04	12	11	11	12	1030	115.259	5.42725
Q9H0A0	RNA cytidine acetyltransferase OS=Homo sapiens OX=9606 GN=NAT10 PE=1 SV=2 - [NAT10_HUMAN]	14.63	5	14	14	14	1025	115.657	8.26514
B4E2E5	cDNA FLJ56289, highly similar to Homo sapiens sperm specific antigen 2 (SSFA2), mRNA OS=Homo sapiens OX=9606 PE=2 SV=1 - [B4E2E5_HUMAN]	6.83	8	7	7	7	1084	119.133	5.33838
A8K6I4	cDNA FLJ76877, highly similar to Homo sapiens superkiller viralicidic activity 2-like 2 (SKIV2L2), mRNA OS=Homo sapiens OX=9606 PE=2 SV=1 - [A8K6I4_HUMAN]	7.68	5	8	8	8	1042	117.823	6.53662
B7Z8W3	cDNA FLJ53272, highly similar to Homo sapiens LIM domain 7 (LMO7), mRNA OS=Homo sapiens OX=9606 PE=2 SV=1 - [B7Z8W3_HUMAN]	4.16	11	4	4	4	1275	145.362	7.45947
P53618	Coatomer subunit beta OS=Homo sapiens OX=9606 GN=COPB1 PE=1 SV=3 - [COPB_HUMAN]	11.65	2	10	10	10	953	107.074	6.04932
A8KA19	Exportin-T OS=Homo sapiens OX=9606 PE=2 SV=1 - [A8KA19_HUMAN]	8.84	6	7	7	7	962	109.849	5.38916
A0A0B4J2E5	Uncharacterized protein OS=Homo sapiens OX=9606 GN=LOC102724159 PE=1 SV=1 - [A0A0B4J2E5_HUMAN]	6.09	4	6	6	6	919	102.386	6.20166
Q5C9Z4	Nucleolar MIF4G domain-containing protein 1 OS=Homo sapiens OX=9606 GN=NOM1 PE=1 SV=1 - [NOM1_HUMAN]	10.23	4	8	8	8	860	96.1976	8.104
Q9Y5Q9	General transcription factor 3C polypeptide 3 OS=Homo sapiens OX=9606 GN=GTF3C3 PE=1 SV=1 - [TF3C3_HUMAN]	9.14	6	7	7	7	886	101.208	5.07178
O43290	U4/U6.U5 tri-snRNP-associated protein 1 OS=Homo sapiens OX=9606 GN=SART1 PE=1 SV=1 - [SNUT1_HUMAN]	9.88	5	5	5	5	800	90.2003	6.12549
B7Z321	cDNA FLJ53330, highly similar to Exocyst complex component 4 OS=Homo sapiens OX=9606 PE=2 SV=1 - [B7Z321_HUMAN]	8.13	9	6	6	6	873	98.9997	6.52197
B4DUP1	cDNA FLJ57602, highly similar to Creatine kinase M-type OS=Homo sapiens OX=9606 PE=2 SV=1 - [B4DUP1_HUMAN]	18.35	4	4	4	5	267	29.9225	9.29053
A0A087WVM4	Monofunctional C1-tetrahydrofolate synthase, mitochondrial OS=Homo sapiens OX=9606 GN=MTHFD1L PE=1 SV=1 - [A0A087WVM4_HUMAN]	15.66	14	13	13	13	913	99.2493	7.26904
Q5JR04	Helicase MOV-10 OS=Homo sapiens OX=9606 GN=MOV10 PE=1 SV=1 - [Q5JR04_HUMAN]	9.93	5	9	9	9	947	107.142	8.79248
Q53FK0	DNA mismatch repair protein (Fragment) OS=Homo sapiens OX=9606 PE=2 SV=1 - [Q53FK0_HUMAN]	11.85	23	10	10	11	878	98.1602	5.68115
E7EV99	Alpha-adducin OS=Homo sapiens OX=9606 GN=ADD1 PE=1 SV=1 - [E7EV99_HUMAN]	10.76	11	6	6	6	632	70.0124	6.45557
A4QPB0	IQ motif containing GTPase activating protein 1 OS=Homo sapiens OX=9606 GN=IQGAP1 PE=1 SV=1 - [A4QPB0_HUMAN]	5.79	10	8	8	8	1657	189.162	6.48096
B2R5U1	Staphylococcal nuclease domain-containing protein OS=Homo sapiens OX=9606 PE=2 SV=1 - [B2R5U1_HUMAN]	8.7	6	7	7	7	885	99.6093	6.96143
A8K905	Nucleolar complex protein 3 homolog OS=Homo sapiens OX=9606 PE=2 SV=1 - [A8K905_HUMAN]	11.25	3	8	8	9	800	92.4905	9.1001
B4DLG2	cDNA FLJ58196, highly similar to Zinc finger CCCH domain-containing protein 11A OS=Homo sapiens OX=9606 PE=2 SV=1 - [B4DLG2_HUMAN]	12.43	15	9	9	9	756	82.7213	8.646
B4DMA2	cDNA FLJ54023, highly similar to Heat shock protein HSP 90-beta OS=Homo sapiens OX=9606 PE=2 SV=1 - [B4DMA2_HUMAN]	8.75	27	4	5	5	686	79.1451	5.021
Q9Y678	Coatomer subunit gamma-1 OS=Homo sapiens OX=9606 GN=COPG1 PE=1 SV=1 - [COPG1_HUMAN]	10.64	8	8	8	8	874	97.6555	5.46533
Q6NUR1	Non-SMC condensin I complex, subunit G OS=Homo sapiens OX=9606 GN=NCAPG PE=2 SV=1 - [Q6NUR1_HUMAN]	8.28	4	7	7	7	1015	114.122	5.66846
Q05DV5	ZC3HAV1 protein (Fragment) OS=Homo sapiens OX=9606 GN=ZC3HAV1 PE=2 SV=1 - [Q05DV5_HUMAN]	6.71	5	2	2	2	447	49.2222	8.1626
Q14571	Inositol 1,4,5-trisphosphate receptor type 2 OS=Homo sapiens OX=9606 GN=ITPR2 PE=1 SV=2 - [ITPR2_HUMAN]	4.7	11	8	12	12	2701	307.867	6.43018
H0YA55	Serum albumin (Fragment) OS=Homo sapiens OX=9606 GN=ALB PE=1 SV=1 - [H0YA55_HUMAN]	13.22	14	6	6	7	454	51.5358	6.94678
E9PB90	Hexokinase-2 OS=Homo sapiens OX=9606 GN=HK2 PE=1 SV=1 - [E9PB90_HUMAN]	7.99	9	4	6	6	889	98.9088	6.03662
A0A0J9YY18	Band 4.1-like protein 3 (Fragment) OS=Homo sapiens OX=9606 GN=EPB41L3 PE=1 SV=1 - [A0A0J9YY18_HUMAN]	12.62	16	3	3	3	325	35.5085	4.71631
Q5VUJ6	Leucine-rich repeat and calponin homology domain-containing protein 2 OS=Homo sapiens OX=9606 GN=LRCH2 PE=2 SV=2 - [LRCH2_HUMAN]	9.54	1	7	7	7	765	84.5357	6.55127
Q9NR30	Nucleolar RNA helicase 2 OS=Homo sapiens OX=9606 GN=DDX21 PE=1 SV=5 - [DDX21_HUMAN]	14.05	8	9	9	9	783	87.2904	9.27588
H7BXY3	ATP-dependent RNA helicase DHX30 OS=Homo sapiens OX=9606 GN=DHX30 PE=1 SV=1 - [H7BXY3_HUMAN]	6.43	3	7	7	7	1166	130.469	8.55811
Q14573	Inositol 1,4,5-trisphosphate receptor type 3 OS=Homo sapiens OX=9606 GN=ITPR3 PE=1 SV=2 - [ITPR3_HUMAN]	4.23	22	8	12	12	2671	303.912	6.48096
Q05DK5	ADD2 protein (Fragment) OS=Homo sapiens OX=9606 GN=ADD2 PE=2 SV=1 - [Q05DK5_HUMAN]	5.78	7	4	4	5	709	78.7833	5.63037
Q9BTC0	Death-inducer obliterator 1 OS=Homo sapiens OX=9606 GN=DIDO1 PE=1 SV=5 - [DIDO1_HUMAN]	4.29	2	9	9	9	2240	243.723	7.88428
Q14204	Cytoplasmic dynein 1 heavy chain 1 OS=Homo sapiens OX=9606 GN=DYNC1H1 PE=1 SV=5 - [DYHC1_HUMAN]	1.59	9	8	8	8	4646	532.072	6.40479
B7Z2R3	cDNA FLJ59510, highly similar to Homo sapiens tight junction protein 2 (TJP2), transcript variant 2, mRNA OS=Homo sapiens OX=9606 PE=2 SV=1 - [B7Z2R3_HUMAN]	8.04	15	8	8	8	1020	115.112	6.7124
Q2NL82	Pre-rRNA-processing protein TSR1 homolog OS=Homo sapiens OX=9606 GN=TSR1 PE=1 SV=1 - [TSR1_HUMAN]	6.59	2	5	5	5	804	91.7519	7.41553
Q5JTZ9	Alanine--tRNA ligase, mitochondrial OS=Homo sapiens OX=9606 GN=AARS2 PE=1 SV=1 - [SYAM_HUMAN]	4.57	1	4	4	4	985	107.273	6.26514
Q9NNW5	WD repeat-containing protein 6 OS=Homo sapiens OX=9606 GN=WDR6 PE=1 SV=1 - [WDR6_HUMAN]	8.39	15	8	8	8	1121	121.647	6.87354
B3KN45	Cleavage and polyadenylation specificity factor subunit 2 OS=Homo sapiens OX=9606 PE=2 SV=1 - [B3KN45_HUMAN]	7.68	4	5	5	6	690	78.1424	5.07178
B4DLW4	cDNA FLJ60300, highly similar to Homo sapiens protein phosphatase 1, regulatory (inhibitor) subunit 12C (PPP1R12C), mRNA OS=Homo sapiens OX=9606 PE=2 SV=1 - [B4DLW4_HUMAN]	8.74	5	4	4	4	538	59.2942	6.07471
P35606	Coatomer subunit beta' OS=Homo sapiens OX=9606 GN=COPB2 PE=1 SV=2 - [COPB2_HUMAN]	6.84	8	6	6	6	906	102.422	5.2749
O14654	Insulin receptor substrate 4 OS=Homo sapiens OX=9606 GN=IRS4 PE=1 SV=1 - [IRS4_HUMAN]	5.81	9	7	7	7	1257	133.685	8.44092
K7EJE8	Lon protease homolog, mitochondrial OS=Homo sapiens OX=9606 GN=LONP1 PE=1 SV=1 - [K7EJE8_HUMAN]	7	10	5	5	5	829	93.238	6.49365
O95373	Importin-7 OS=Homo sapiens OX=9606 GN=IPO7 PE=1 SV=1 - [IPO7_HUMAN]	4.43	3	4	4	4	1038	119.44	4.81787
Q96J84	Kin of IRRE-like protein 1 OS=Homo sapiens OX=9606 GN=KIRREL1 PE=1 SV=2 - [KIRR1_HUMAN]	8.59	4	5	5	5	757	83.4838	5.73193
B4DG62	cDNA FLJ56506, highly similar to Hexokinase-1 OS=Homo sapiens OX=9606 PE=2 SV=1 - [B4DG62_HUMAN]	7.21	13	5	7	7	915	102.246	6.80029
E9PFK5	Nucleolar protein 14 OS=Homo sapiens OX=9606 GN=NOP14 PE=1 SV=1 - [E9PFK5_HUMAN]	5.33	4	4	4	4	788	88.8104	6.20166
A8K6U7	cDNA FLJ78252, highly similar to Homo sapiens heterogeneous nuclear ribonucleoprotein U-like 1 (HNRPUL1), transcript variant 1, mRNA OS=Homo sapiens OX=9606 PE=2 SV=1 - [A8K6U7_HUMAN]	5.26	17	3	4	4	856	95.6193	6.91748
A0A494C001	RNA-binding protein 15 OS=Homo sapiens OX=9606 GN=RBM15 PE=1 SV=2 - [A0A494C001_HUMAN]	9.26	5	6	6	6	896	97.9552	10.0522
Q86YT6	E3 ubiquitin-protein ligase MIB1 OS=Homo sapiens OX=9606 GN=MIB1 PE=1 SV=1 - [MIB1_HUMAN]	8.55	2	7	7	7	1006	110.066	6.91748
B4DKU3	cDNA FLJ53449, highly similar to rRNA methyltransferase 3 OS=Homo sapiens OX=9606 PE=2 SV=1 - [B4DKU3_HUMAN]	8.82	2	5	5	5	726	82.5283	6.37939
B0AZS5	Kinesin-like protein OS=Homo sapiens OX=9606 PE=2 SV=1 - [B0AZS5_HUMAN]	8.18	9	6	6	6	660	74.9821	6.40479
B2RAU8	cDNA, FLJ95131, highly similar to Homo sapiens nucleolar and coiled-body phosphoprotein 1 (NOLC1), mRNA OS=Homo sapiens OX=9606 PE=2 SV=1 - [B2RAU8_HUMAN]	9.3	8	7	7	7	699	73.5606	9.42236
B7Z9V0	cDNA, FLJ78964, highly similar to Coronin-1C OS=Homo sapiens OX=9606 PE=2 SV=1 - [B7Z9V0_HUMAN]	12.54	8	4	4	4	303	34.4675	7.7085
B2R5U7	cDNA, FLJ92633, highly similar to Homo sapiens CCAAT-box-binding transcription factor (CBF2), mRNA OS=Homo sapiens OX=9606 PE=2 SV=1 - [B2R5U7_HUMAN]	3.81	2	3	3	3	998	114.128	5.36377
B4E0M9	cDNA FLJ56415, highly similar to PITSLRE serine/threonine-protein kinase CDC2L1 OS=Homo sapiens OX=9606 PE=2 SV=1 - [B4E0M9_HUMAN]	4.82	17	2	2	2	519	61.4332	5.24951
A0A0U1RQF0	Fatty acid synthase OS=Homo sapiens OX=9606 GN=FASN PE=1 SV=1 - [A0A0U1RQF0_HUMAN]	2.95	3	7	7	7	2509	273.026	6.46826
H0Y8Y7	Treacle protein OS=Homo sapiens OX=9606 GN=TCOF1 PE=1 SV=2 - [H0Y8Y7_HUMAN]	5.53	10	5	5	5	994	100.52	5.49072
Q9UNX4	WD repeat-containing protein 3 OS=Homo sapiens OX=9606 GN=WDR3 PE=1 SV=1 - [WDR3_HUMAN]	3.92	3	4	4	4	943	106.032	6.63916
B4DQ24	cDNA FLJ54420, highly similar to Homo sapiens spectrin domain with coiled-coils 1 (SPECC1), transcript variant, mRNA OS=Homo sapiens OX=9606 PE=2 SV=1 - [B4DQ24_HUMAN]	12.78	11	8	8	9	665	75.3917	5.93506
Q5VWN6	Protein TASOR 2 OS=Homo sapiens OX=9606 GN=TASOR2 PE=1 SV=1 - [TASO2_HUMAN]	2.63	4	6	6	6	2430	268.675	5.89697
P35251	Replication factor C subunit 1 OS=Homo sapiens OX=9606 GN=RFC1 PE=1 SV=4 - [RFC1_HUMAN]	2	2	2	2	2	1148	128.175	9.36377
Q59F36	Dynactin 1 isoform 1 variant (Fragment) OS=Homo sapiens OX=9606 PE=2 SV=1 - [Q59F36_HUMAN]	5.23	8	2	2	2	459	53.0509	4.95752
P16403	Histone H1.2 OS=Homo sapiens OX=9606 GN=H1-2 PE=1 SV=2 - [H12_HUMAN]	15.02	9	3	3	3	213	21.3517	10.9312
Q4ZG57	DNA helicase (Fragment) OS=Homo sapiens OX=9606 GN=MCM6 PE=3 SV=1 - [Q4ZG57_HUMAN]	8.54	3	7	7	7	785	88.8903	5.60498
A0A0G2JHN8	Bromodomain-containing protein 2 (Fragment) OS=Homo sapiens OX=9606 GN=BRD2 PE=1 SV=1 - [A0A0G2JHN8_HUMAN]	3.96	11	1	1	1	328	35.794	6.62451
B3GQE6	DEAD box polypeptide 27 OS=Homo sapiens OX=9606 GN=DDX27 PE=2 SV=1 - [B3GQE6_HUMAN]	6.14	6	4	4	4	765	86.5806	9.24658
B7ZLX4	PPP1R9A protein OS=Homo sapiens OX=9606 GN=PPP1R9A PE=2 SV=1 - [B7ZLX4_HUMAN]	3.58	4	3	4	4	1090	122.348	5.14795
B1Q2B0	URCC5 OS=Homo sapiens OX=9606 GN=URCC5 PE=2 SV=1 - [B1Q2B0_HUMAN]	4.17	3	4	4	4	911	101.244	8.42627
A0A024RB02	PTPRF interacting protein, binding protein 1 (Liprin beta 1), isoform CRA_a OS=Homo sapiens OX=9606 GN=PPFIBP1 PE=4 SV=1 - [A0A024RB02_HUMAN]	6.76	19	6	6	6	858	96.9042	6.53662
Q7Z4V5	Hepatoma-derived growth factor-related protein 2 OS=Homo sapiens OX=9606 GN=HDGFL2 PE=1 SV=1 - [HDGR2_HUMAN]	6.11	6	3	3	3	671	74.2722	7.48877
A7XZE4	Beta tropomyosin isoform OS=Homo sapiens OX=9606 GN=TPM2 PE=1 SV=1 - [A7XZE4_HUMAN]	14.44	41	1	4	4	284	33.0056	4.69092
B4DSH1	cDNA FLJ51295, highly similar to Cell division cycle 5-like protein OS=Homo sapiens OX=9606 PE=2 SV=1 - [B4DSH1_HUMAN]	9.81	3	7	7	7	775	89.1712	8.54346
A0A2U3TZL8	Kinesin-like protein OS=Homo sapiens OX=9606 GN=KIF23 PE=1 SV=1 - [A0A2U3TZL8_HUMAN]	5.06	3	3	3	3	810	92.6247	7.95752
A8KA33	cDNA FLJ76690, highly similar to Homo sapiens neuronal protein isoform a mRNA OS=Homo sapiens OX=9606 PE=2 SV=1 - [A8KA33_HUMAN]	6.47	10	4	4	4	696	77.0892	5.8335
O00410	Importin-5 OS=Homo sapiens OX=9606 GN=IPO5 PE=1 SV=4 - [IPO5_HUMAN]	5.74	14	5	5	5	1097	123.55	4.94482
Q05D04	LRRFIP1 protein (Fragment) OS=Homo sapiens OX=9606 GN=LRRFIP1 PE=2 SV=1 - [Q05D04_HUMAN]	6.56	8	3	3	3	518	57.1626	4.67822
A0A0A0MTB8	WD repeat-containing protein 36 OS=Homo sapiens OX=9606 GN=WDR36 PE=1 SV=1 - [A0A0A0MTB8_HUMAN]	6.48	2	6	6	6	895	99.3031	7.35693
F8VX09	Tubulin alpha-1B chain (Fragment) OS=Homo sapiens OX=9606 GN=TUBA1B PE=1 SV=1 - [F8VX09_HUMAN]	38.67	34	2	2	2	75	8.28305	5.32568
B4DRU0	Eukaryotic translation initiation factor 3 subunit C OS=Homo sapiens OX=9606 GN=EIF3C PE=2 SV=1 - [B4DRU0_HUMAN]	8.84	12	6	6	6	735	84.9132	6.81494
P62805	Histone H4 OS=Homo sapiens OX=9606 GN=H4C1 PE=1 SV=2 - [H4_HUMAN]	27.18	3	3	3	3	103	11.3604	11.356
H7C3P6	Nuclear pore complex protein Nup98-Nup96 (Fragment) OS=Homo sapiens OX=9606 GN=NUP98 PE=1 SV=1 - [H7C3P6_HUMAN]	4.25	5	3	3	3	753	85.7327	6.18896
F5H265	Polyubiquitin-C (Fragment) OS=Homo sapiens OX=9606 GN=UBC PE=1 SV=1 - [F5H265_HUMAN]	57.72	40	4	4	6	149	16.8311	6.58057
H3BQZ7	HCG2044799 OS=Homo sapiens OX=9606 GN=HNRNPUL2-BSCL2 PE=4 SV=1 - [H3BQZ7_HUMAN]	7.37	2	6	6	6	746	84.6392	4.93213
Q96G38	Eukaryotic translation initiation factor 3 subunit B (Fragment) OS=Homo sapiens OX=9606 GN=EIF3B PE=2 SV=1 - [Q96G38_HUMAN]	10.13	8	6	6	6	622	72.9139	7.18115
A8K5W7	cDNA FLJ75180, highly similar to Homo sapiens mitochondrial isoleucine tRNA synthetase, mRNA OS=Homo sapiens OX=9606 PE=2 SV=1 - [A8K5W7_HUMAN]	6.6	2	6	6	6	940	105.873	6.41748
B3KPN7	Exocyst complex component 2 OS=Homo sapiens OX=9606 PE=2 SV=1 - [B3KPN7_HUMAN]	1.62	2	1	1	1	924	104.058	6.82959
A0A385DPC5	Usher syndrome type 1G protein isoform 2 OS=Homo sapiens OX=9606 GN=USH1G PE=2 SV=1 - [A0A385DPC5_HUMAN]	2.14	4	1	1	4	280	31.2498	10.4771
Q9BXP5	Serrate RNA effector molecule homolog OS=Homo sapiens OX=9606 GN=SRRT PE=1 SV=1 - [SRRT_HUMAN]	5.71	3	4	4	4	876	100.604	5.96045
A0A125QYY8	IBM-B1 light chain variable region (Fragment) OS=Homo sapiens OX=9606 PE=2 SV=1 - [A0A125QYY8_HUMAN]	11.61	1	1	1	1	112	12.1591	8.49951
P38935	DNA-binding protein SMUBP-2 OS=Homo sapiens OX=9606 GN=IGHMBP2 PE=1 SV=3 - [SMBP2_HUMAN]	1.21	1	1	1	1	993	109.082	8.96826
Q9Y2A7	Nck-associated protein 1 OS=Homo sapiens OX=9606 GN=NCKAP1 PE=1 SV=1 - [NCKP1_HUMAN]	4.61	1	5	5	5	1128	128.707	6.62451
O75970	Multiple PDZ domain protein OS=Homo sapiens OX=9606 GN=MPDZ PE=1 SV=2 - [MPDZ_HUMAN]	4.64	2	7	7	7	2070	221.481	5.05908
B4DLB0	Upstream binding transcription factor, RNA polymerase I, isoform CRA_a OS=Homo sapiens OX=9606 GN=UBTF PE=2 SV=1 - [B4DLB0_HUMAN]	5.54	7	2	2	2	505	58.3162	4.99561
Q9H9Y6	DNA-directed RNA polymerase I subunit RPA2 OS=Homo sapiens OX=9606 GN=POLR1B PE=1 SV=2 - [RPA2_HUMAN]	3.7	13	4	4	4	1135	128.146	7.82568
A0A024R3J7	HCG2032701, isoform CRA_a OS=Homo sapiens OX=9606 GN=hCG_2032701 PE=4 SV=1 - [A0A024R3J7_HUMAN]	2.56	2	2	2	2	703	80.3757	7.81104
P81605	Dermcidin OS=Homo sapiens OX=9606 GN=DCD PE=1 SV=2 - [DCD_HUMAN]	30	1	4	4	4	110	11.2768	6.53662
Q4LE79	DSP variant protein (Fragment) OS=Homo sapiens OX=9606 GN=DSP variant protein PE=2 SV=1 - [Q4LE79_HUMAN]	3.84	7	9	9	9	2319	265.029	7.34229
Q9Y5B9	FACT complex subunit SPT16 OS=Homo sapiens OX=9606 GN=SUPT16H PE=1 SV=1 - [SP16H_HUMAN]	2.01	1	2	2	2	1047	119.838	5.65576
A0A2R8Y798	Alpha-enolase OS=Homo sapiens OX=9606 GN=ENO1 PE=1 SV=1 - [A0A2R8Y798_HUMAN]	25.71	19	1	1	1	70	7.98006	7.41553
A1A5C5	RRBP1 protein OS=Homo sapiens OX=9606 GN=RRBP1 PE=2 SV=1 - [A1A5C5_HUMAN]	6.92	8	5	5	5	751	84.2561	5.0083
Q86UK7	E3 ubiquitin-protein ligase ZNF598 OS=Homo sapiens OX=9606 GN=ZNF598 PE=1 SV=1 - [ZN598_HUMAN]	1.44	1	1	1	1	904	98.5752	8.39697
O75400	Pre-mRNA-processing factor 40 homolog A OS=Homo sapiens OX=9606 GN=PRPF40A PE=1 SV=2 - [PR40A_HUMAN]	7.31	7	6	6	6	957	108.737	7.56201
P05141	ADP/ATP translocase 2 OS=Homo sapiens OX=9606 GN=SLC25A5 PE=1 SV=7 - [ADT2_HUMAN]	16.78	11	5	5	5	298	32.8312	9.68604
A0A024R592	Glucosidase, alpha neutral AB, isoform CRA_b OS=Homo sapiens OX=9606 GN=GANAB PE=3 SV=1 - [A0A024R592_HUMAN]	3.66	9	3	3	3	847	96.1289	5.8335
A0A024R7L5	UPF1 OS=Homo sapiens OX=9606 GN=UPF1 PE=2 SV=1 - [A0A024R7L5_HUMAN]	3.58	3	4	4	4	1118	122.958	6.68311
B4DIW9	Serine/threonine-protein phosphatase 6 regulatory ankyrin repeat subunit A OS=Homo sapiens OX=9606 GN=ANKRD28 PE=1 SV=1 - [B4DIW9_HUMAN]	3.46	2	2	2	2	722	77.6969	6.99072
P22102	Trifunctional purine biosynthetic protein adenosine-3 OS=Homo sapiens OX=9606 GN=GART PE=1 SV=1 - [PUR2_HUMAN]	8.12	7	8	8	8	1010	107.699	6.69775
P78362	SRSF protein kinase 2 OS=Homo sapiens OX=9606 GN=SRPK2 PE=1 SV=3 - [SRPK2_HUMAN]	3.05	2	2	2	2	688	77.4782	4.97021
Q8TB52	F-box only protein 30 OS=Homo sapiens OX=9606 GN=FBXO30 PE=1 SV=3 - [FBX30_HUMAN]	3.22	2	2	2	2	745	82.2508	5.40186
P57740	Nuclear pore complex protein Nup107 OS=Homo sapiens OX=9606 GN=NUP107 PE=1 SV=1 - [NU107_HUMAN]	6.38	4	5	5	5	925	106.307	5.42725
B4DRA9	cDNA FLJ61347, highly similar to General transcription factor II-I OS=Homo sapiens OX=9606 PE=2 SV=1 - [B4DRA9_HUMAN]	6.23	11	3	3	3	530	59.5834	9.0708
H3BUH7	Fructose-bisphosphate aldolase A (Fragment) OS=Homo sapiens OX=9606 GN=ALDOA PE=1 SV=1 - [H3BUH7_HUMAN]	9.03	5	1	1	1	155	16.9068	8.55811
A0A024R599	Solute carrier family 3 (Activators of dibasic and neutral amino acid transport), member 2, isoform CRA_e OS=Homo sapiens OX=9606 GN=SLC3A2 PE=4 SV=1 - [A0A024R599_HUMAN]	5.78	6	2	2	2	398	43.4916	5.49072
K7EQB6	DNA ligase 3 (Fragment) OS=Homo sapiens OX=9606 GN=LIG3 PE=1 SV=1 - [K7EQB6_HUMAN]	14.05	4	2	2	2	185	20.9269	6.55127
Q2KHR3	Glutamine and serine-rich protein 1 OS=Homo sapiens OX=9606 GN=QSER1 PE=1 SV=3 - [QSER1_HUMAN]	1.61	2	2	2	2	1735	189.856	7.07861
Q5D862	Filaggrin-2 OS=Homo sapiens OX=9606 GN=FLG2 PE=1 SV=1 - [FILA2_HUMAN]	0.96	1	2	2	2	2391	247.928	8.30908
C9J4M6	DNA-directed RNA polymerase subunit beta OS=Homo sapiens OX=9606 GN=POLR2B PE=1 SV=3 - [C9J4M6_HUMAN]	0.75	7	1	1	1	1067	121.295	8.32373
Q8N1N4	Keratin, type II cytoskeletal 78 OS=Homo sapiens OX=9606 GN=KRT78 PE=1 SV=2 - [K2C78_HUMAN]	4.42	6	1	3	3	520	56.8305	6.02393
A0A0B6XJY0	Calcium/calmodulin-dependent serin protein kinase (Fragment) OS=Homo sapiens OX=9606 GN=CASK PE=2 SV=1 - [A0A0B6XJY0_HUMAN]	10.2	13	1	1	1	98	11.1407	7.97217
A0A024RAC0	Leucine zipper protein 1, isoform CRA_a OS=Homo sapiens OX=9606 GN=LUZP1 PE=4 SV=1 - [A0A024RAC0_HUMAN]	4.37	4	4	4	4	1076	120.231	8.63135
A0A3B3ITZ9	Thyroid hormone receptor-associated protein 3 OS=Homo sapiens OX=9606 GN=THRAP3 PE=1 SV=1 - [A0A3B3ITZ9_HUMAN]	3.63	6	3	3	3	910	103.462	10.1694
H7C1X4	R3H domain-containing protein 1 (Fragment) OS=Homo sapiens OX=9606 GN=R3HDM1 PE=1 SV=1 - [H7C1X4_HUMAN]	6.45	5	1	1	1	186	19.8908	9.68604
A0A0C4DGG3	Lysine-specific demethylase 2B OS=Homo sapiens OX=9606 GN=KDM2B PE=1 SV=1 - [A0A0C4DGG3_HUMAN]	3.27	4	2	2	2	704	79.9989	9.17334
H3BPZ1	Very-long-chain (3R)-3-hydroxyacyl-CoA dehydratase OS=Homo sapiens OX=9606 GN=HACD3 PE=1 SV=1 - [H3BPZ1_HUMAN]	8.61	5	3	3	3	337	40.0429	8.96826
B4DDI0	cDNA FLJ55951, highly similar to Homo sapiens nexilin (F actin binding protein) (NEXN), mRNA OS=Homo sapiens OX=9606 PE=2 SV=1 - [B4DDI0_HUMAN]	8.76	8	4	4	4	388	46.1438	4.91943
A6NHN2	Roquin-2 OS=Homo sapiens OX=9606 GN=RC3H2 PE=1 SV=2 - [A6NHN2_HUMAN]	2.17	2	1	1	1	506	56.7869	7.69385
A0A4D5RAB8	Uncharacterized protein OS=Homo sapiens OX=9606 PE=4 SV=1 - [A0A4D5RAB8_HUMAN]	4.95	39	1	1	1	222	24.0877	9.12939
Q562Z4	Actin-like protein (Fragment) OS=Homo sapiens OX=9606 GN=ACT PE=4 SV=1 - [Q562Z4_HUMAN]	25.24	5	1	2	3	103	11.548	7.57666
Q8NB90	ATPase family protein 2 homolog OS=Homo sapiens OX=9606 GN=SPATA5 PE=1 SV=3 - [AFG2H_HUMAN]	5.26	1	4	4	4	893	97.8429	5.65576
H3BPK7	Alanyl-tRNA synthetase 1 (Fragment) OS=Homo sapiens OX=9606 GN=AARS1 PE=1 SV=3 - [H3BPK7_HUMAN]	3.93	2	1	1	1	280	30.1776	7.45947
B3KY11	cDNA FLJ46571 fis, clone THYMU3041428, highly similar to Probable ATP-dependent RNA helicase DDX23 OS=Homo sapiens OX=9606 PE=2 SV=1 - [B3KY11_HUMAN]	3.38	4	2	2	2	800	93.1767	9.49561
B4DNG2	cDNA FLJ59357, highly similar to Probable ATP-dependent RNA helicase DDX5 OS=Homo sapiens OX=9606 PE=2 SV=1 - [B4DNG2_HUMAN]	1.84	5	1	1	1	544	61.4779	8.85107
B4DHC6	Amino acid transporter OS=Homo sapiens OX=9606 PE=2 SV=1 - [B4DHC6_HUMAN]	2.8	6	1	1	1	428	46.9247	6.02393
Q8WUA4	General transcription factor 3C polypeptide 2 OS=Homo sapiens OX=9606 GN=GTF3C2 PE=1 SV=2 - [TF3C2_HUMAN]	4.61	6	4	4	4	911	100.616	7.31299
Q8IYV2	DEAD (Asp-Glu-Ala-Asp) box polypeptide 20 OS=Homo sapiens OX=9606 GN=DDX20 PE=2 SV=1 - [Q8IYV2_HUMAN]	2.06	4	2	2	2	824	92.0985	7.03467
Q6UWR4	UBAP2 OS=Homo sapiens OX=9606 GN=UNQ610 PE=2 SV=1 - [Q6UWR4_HUMAN]	3.58	7	1	1	1	363	38.8008	9.56885
A8KAQ3	Sortilin OS=Homo sapiens OX=9606 PE=2 SV=1 - [A8KAQ3_HUMAN]	1.81	2	1	1	1	831	91.9785	5.74463
F8VUA7	Oxysterol-binding protein (Fragment) OS=Homo sapiens OX=9606 GN=OSBPL8 PE=1 SV=8 - [F8VUA7_HUMAN]	2.88	6	2	2	2	694	79.0039	6.771
B3KPM8	cDNA FLJ31974 fis, clone NT2RP7008167, weakly similar to 85.1 kDa PROTEIN IN GREB-FEOA INTERGENIC REGION OS=Homo sapiens OX=9606 PE=2 SV=1 - [B3KPM8_HUMAN]	2.51	4	3	3	3	995	111.675	8.71924
Q8N556	Actin filament-associated protein 1 OS=Homo sapiens OX=9606 GN=AFAP1 PE=1 SV=2 - [AFAP1_HUMAN]	1.78	12	2	2	2	730	80.6748	8.67529
A0A0A0MRW6	Nucleolar protein 6 OS=Homo sapiens OX=9606 GN=NOL6 PE=1 SV=1 - [A0A0A0MRW6_HUMAN]	1.59	3	1	1	1	1008	112.087	7.62061
A0PJ62	RPL14 protein (Fragment) OS=Homo sapiens OX=9606 GN=RPL14 PE=2 SV=1 - [A0PJ62_HUMAN]	9.68	7	1	1	1	124	14.6019	10.6235
B2R6H7	cDNA, FLJ92955, highly similar to Homo sapiens transportin-SR (TRN-SR), mRNA OS=Homo sapiens OX=9606 PE=2 SV=1 - [B2R6H7_HUMAN]	3.03	6	3	3	3	923	104.164	5.56689
B7Z5G6	cDNA FLJ50057, weakly similar to LIM domain only protein 7 (Fragment) OS=Homo sapiens OX=9606 PE=2 SV=1 - [B7Z5G6_HUMAN]	1.41	12	1	1	1	710	80.9582	5.68115
Q5H9F3	BCL-6 corepressor-like protein 1 OS=Homo sapiens OX=9606 GN=BCORL1 PE=1 SV=1 - [BCORL_HUMAN]	2.98	3	5	5	5	1711	182.412	7.23975
H7BY33	Coiled-coil domain-containing protein 88B OS=Homo sapiens OX=9606 GN=CCDC88B PE=1 SV=1 - [H7BY33_HUMAN]	1.26	3	1	1	1	712	80.6064	7.85498
A0A140TA22	HLA class II histocompatibility antigen, DO beta chain (Fragment) OS=Homo sapiens OX=9606 GN=HLA-DOB PE=1 SV=1 - [A0A140TA22_HUMAN]	3.9	20	1	1	1	154	17.4367	5.60498
B3KQH1	cDNA FLJ90452 fis, clone NT2RP3001475, highly similar to Splicing factor 3B subunit 3 OS=Homo sapiens OX=9606 PE=2 SV=1 - [B3KQH1_HUMAN]	2.56	4	2	2	2	897	99.8586	5.13525
Q96IF9	VCP protein (Fragment) OS=Homo sapiens OX=9606 GN=VCP PE=2 SV=2 - [Q96IF9_HUMAN]	3.57	6	2	2	2	644	71.0211	5.05908
A0A3B3IU45	DNA helicase OS=Homo sapiens OX=9606 GN=MCM4 PE=1 SV=1 - [A0A3B3IU45_HUMAN]	6.4	16	6	6	6	813	91.134	6.37939
B4DTU7	10-formyltetrahydrofolate dehydrogenase OS=Homo sapiens OX=9606 PE=2 SV=1 - [B4DTU7_HUMAN]	1.41	3	2	2	2	923	101.651	6.52197
Q6P0M4	IARS protein OS=Homo sapiens OX=9606 GN=IARS PE=2 SV=1 - [Q6P0M4_HUMAN]	1.52	8	2	2	2	1055	120.55	6.12549
E7EWD6	Putative Polycomb group protein ASXL2 OS=Homo sapiens OX=9606 GN=ASXL2 PE=1 SV=1 - [E7EWD6_HUMAN]	1.42	4	2	2	2	1407	150.373	8.52881
A0A3B3ISR7	RNA helicase OS=Homo sapiens OX=9606 GN=DDX10 PE=1 SV=1 - [A0A3B3ISR7_HUMAN]	1.62	6	1	1	1	679	77.7498	8.92432
H0YKX5	Tropomyosin alpha-1 chain (Fragment) OS=Homo sapiens OX=9606 GN=TPM1 PE=1 SV=1 - [H0YKX5_HUMAN]	25.35	60	1	4	4	142	16.3553	4.7417
Q86WA8	Lon protease homolog 2, peroxisomal OS=Homo sapiens OX=9606 GN=LONP2 PE=1 SV=1 - [LONP2_HUMAN]	3.76	7	3	3	3	852	94.5572	7.29834
Q6DKJ9	BOP1 protein (Fragment) OS=Homo sapiens OX=9606 GN=BOP1 PE=2 SV=1 - [Q6DKJ9_HUMAN]	2.69	6	1	1	1	521	58.7488	9.49561
E9PLA9	Caprin-1 (Fragment) OS=Homo sapiens OX=9606 GN=CAPRIN1 PE=1 SV=1 - [E9PLA9_HUMAN]	5.91	4	1	1	1	186	20.2234	7.40088
M0QX44	Amino acid transporter (Fragment) OS=Homo sapiens OX=9606 GN=SLC1A5 PE=1 SV=8 - [M0QX44_HUMAN]	3.49	5	1	1	1	258	28.0678	8.76318
A0A3B3IU89	Coatomer subunit alpha (Fragment) OS=Homo sapiens OX=9606 GN=COPA PE=1 SV=1 - [A0A3B3IU89_HUMAN]	1.47	5	1	1	1	682	77.0935	8.04541
Q14525	Keratin, type I cuticular Ha3-II OS=Homo sapiens OX=9606 GN=KRT33B PE=1 SV=3 - [KT33B_HUMAN]	3.96	15	1	2	2	404	46.1845	4.84326
Q96F88	Processing of 1, ribonuclease P/MRP subunit (S. cerevisiae) OS=Homo sapiens OX=9606 GN=POP1 PE=2 SV=1 - [Q96F88_HUMAN]	0.78	2	1	1	1	1024	114.608	9.20264
Q96JM3	Chromosome alignment-maintaining phosphoprotein 1 OS=Homo sapiens OX=9606 GN=CHAMP1 PE=1 SV=2 - [CHAP1_HUMAN]	1.11	1	1	1	1	812	89.0429	8.44092
A0A1W2PRR3	KAT8 regulatory NSL complex subunit 1 (Fragment) OS=Homo sapiens OX=9606 GN=KANSL1 PE=1 SV=1 - [A0A1W2PRR3_HUMAN]	7.79	13	3	3	3	475	52.6123	9.46631
B4DX05	cDNA FLJ55948, highly similar to HECT domain and RCC1-like domain-containing protein 5 OS=Homo sapiens OX=9606 PE=2 SV=1 - [B4DX05_HUMAN]	2.56	5	1	1	1	429	50.5723	5.46533
B8ZZ19	Parvalbumin alpha (Fragment) OS=Homo sapiens OX=9606 GN=PVALB PE=1 SV=1 - [B8ZZ19_HUMAN]	7.92	3	1	1	2	101	11.0876	5.59229
Q13423	NAD(P) transhydrogenase, mitochondrial OS=Homo sapiens OX=9606 GN=NNT PE=1 SV=3 - [NNTM_HUMAN]	3.59	13	4	4	4	1086	113.823	8.08936
B4DMJ2	cDNA FLJ50994, moderately similar to 60S ribosomal protein L4 OS=Homo sapiens OX=9606 PE=2 SV=1 - [B4DMJ2_HUMAN]	5.02	6	1	1	1	239	27.0462	10.521
B7Z2R9	cDNA FLJ52540, highly similar to Lysosome-associated membrane glycoprotein 2 OS=Homo sapiens OX=9606 PE=2 SV=1 - [B7Z2R9_HUMAN]	2.67	3	1	1	1	300	32.9588	6.87354
Q5T2N8	ATPase family AAA domain-containing protein 3C OS=Homo sapiens OX=9606 GN=ATAD3C PE=2 SV=2 - [ATD3C_HUMAN]	1.95	6	1	1	1	411	46.3501	9.30518
H0YH81	ATP synthase subunit beta (Fragment) OS=Homo sapiens OX=9606 GN=ATP5F1B PE=1 SV=1 - [H0YH81_HUMAN]	6.91	5	2	2	2	362	38.2249	5.5542
A8K2R3	cDNA FLJ75083, highly similar to Homo sapiens amine oxidase (flavin containing) domain 2 (AOF2),mRNA OS=Homo sapiens OX=9606 PE=1 SV=1 - [A8K2R3_HUMAN]	2.05	3	1	1	1	730	81.1187	6.22705
B4DPK0	cDNA FLJ55736, highly similar to Homo sapiens solute carrier family 22, member 6, transcript variant 2, mRNA OS=Homo sapiens OX=9606 PE=2 SV=1 - [B4DPK0_HUMAN]	1.14	3	1	1	1	528	57.81	8.74854
Q9BVT2	TOPEUc domain-containing protein (Fragment) OS=Homo sapiens OX=9606 PE=2 SV=1 - [Q9BVT2_HUMAN]	9.09	3	2	2	2	176	20.3287	9.49561
Q59FC4	Presynaptic protein SAP97 variant (Fragment) OS=Homo sapiens OX=9606 PE=4 SV=1 - [Q59FC4_HUMAN]	4.51	61	3	3	3	687	75.9137	6.50732
A8K330	cDNA FLJ77055, highly similar to Homo sapiens WD repeat domain 75 (WDR75), mRNA (Fragment) OS=Homo sapiens OX=9606 PE=2 SV=1 - [A8K330_HUMAN]	2.09	2	2	2	2	812	92.1912	5.8208
Q6LCG8	Catenin-4 (Fragment) OS=Homo sapiens OX=9606 PE=2 SV=1 - [Q6LCG8_HUMAN]	5.02	4	3	3	3	617	67.9641	9.29053
A0A494C1L1	Delta(14)-sterol reductase LBR OS=Homo sapiens OX=9606 GN=LBR PE=1 SV=1 - [A0A494C1L1_HUMAN]	3.65	4	2	2	2	411	46.8967	9.53955
A0A024QZB1	Histone-lysine N-methyltransferase OS=Homo sapiens OX=9606 GN=hCG_1998636 PE=4 SV=1 - [A0A024QZB1_HUMAN]	2.67	2	2	2	2	1010	111.421	5.35107
H3BML9	Myosin regulatory light chain 2, skeletal muscle isoform (Fragment) OS=Homo sapiens OX=9606 GN=MYLPF PE=1 SV=1 - [H3BML9_HUMAN]	16.1	4	2	2	2	118	13.1437	5.68115
Q59G96	Dynamin 2 isoform 4 variant (Fragment) OS=Homo sapiens OX=9606 PE=2 SV=1 - [Q59G96_HUMAN]	3.29	18	2	2	2	487	55.0762	8.646
Q29RF7	Sister chromatid cohesion protein PDS5 homolog A OS=Homo sapiens OX=9606 GN=PDS5A PE=1 SV=1 - [PDS5A_HUMAN]	2.17	2	2	2	2	1337	150.734	7.91357
Q59FF5	Myosin Va variant (Fragment) OS=Homo sapiens OX=9606 PE=2 SV=1 - [Q59FF5_HUMAN]	2.13	13	3	3	3	1409	164.816	9.0415
A0A0U1RR71	Pleckstrin homology domain-containing family G member 3 (Fragment) OS=Homo sapiens OX=9606 GN=PLEKHG3 PE=1 SV=1 - [A0A0U1RR71_HUMAN]	1.49	3	1	1	1	603	67.6716	6.46826
C9J6B6	Eukaryotic translation initiation factor 4 gamma 1 (Fragment) OS=Homo sapiens OX=9606 GN=EIF4G1 PE=1 SV=1 - [C9J6B6_HUMAN]	1.45	11	1	1	1	757	82.4436	4.83057
P42704	Leucine-rich PPR motif-containing protein, mitochondrial OS=Homo sapiens OX=9606 GN=LRPPRC PE=1 SV=3 - [LPPRC_HUMAN]	3.59	5	4	4	4	1394	157.805	6.12549
K7EM24	V-type proton ATPase subunit a (Fragment) OS=Homo sapiens OX=9606 GN=ATP6V0A1 PE=1 SV=1 - [K7EM24_HUMAN]	6.92	7	1	1	1	130	15.3697	4.77979
Q9NWV7	cDNA FLJ20572 fis, clone REC01048 OS=Homo sapiens OX=9606 PE=2 SV=1 - [Q9NWV7_HUMAN]	1.55	5	1	1	1	515	58.1024	6.02393
B3VL17	Beta globin (Fragment) OS=Homo sapiens OX=9606 PE=3 SV=1 - [B3VL17_HUMAN]	9.52	59	1	2	2	105	11.4748	6.3667
E9PKF8	Eukaryotic translation initiation factor 4 gamma 2 (Fragment) OS=Homo sapiens OX=9606 GN=EIF4G2 PE=1 SV=8 - [E9PKF8_HUMAN]	4.86	8	1	1	1	185	20.661	8.07471
Q5T750	Skin-specific protein 32 OS=Homo sapiens OX=9606 GN=XP32 PE=1 SV=1 - [XP32_HUMAN]	3.2	1	1	1	1	250	26.2193	7.97217
A0JNT2	KRT83 protein OS=Homo sapiens OX=9606 GN=KRT83 PE=2 SV=1 - [A0JNT2_HUMAN]	4.03	12	1	2	2	447	49.6095	5.38916
Q96T76	MMS19 nucleotide excision repair protein homolog OS=Homo sapiens OX=9606 GN=MMS19 PE=1 SV=2 - [MMS19_HUMAN]	1.75	4	2	2	2	1030	113.217	6.354
B4DI45	cDNA FLJ56612, highly similar to Inner nuclear membrane protein Man1 OS=Homo sapiens OX=9606 PE=2 SV=1 - [B4DI45_HUMAN]	4.1	2	1	1	1	268	31.1408	9.23193
Q8N766	ER membrane protein complex subunit 1 OS=Homo sapiens OX=9606 GN=EMC1 PE=1 SV=1 - [EMC1_HUMAN]	1.91	2	2	2	2	993	111.689	7.66455
Q9NXV9	cDNA FLJ20033 fis, clone COL00106 OS=Homo sapiens OX=9606 PE=2 SV=1 - [Q9NXV9_HUMAN]	2.07	12	1	1	1	387	43.168	8.67529
B3KRS1	Gamma-tubulin complex component OS=Homo sapiens OX=9606 PE=2 SV=1 - [B3KRS1_HUMAN]	1.53	4	1	1	1	721	82.5238	6.84424
A0A1W2PPB1	Glycine dehydrogenase (decarboxylating), mitochondrial OS=Homo sapiens OX=9606 GN=GLDC PE=1 SV=1 - [A0A1W2PPB1_HUMAN]	3.94	5	1	1	1	254	28.4853	7.48877
Q9BYY6	Cannabinoid receptor 1 (Fragment) OS=Homo sapiens OX=9606 GN=CNR1 PE=3 SV=1 - [Q9BYY6_HUMAN]	3.33	4	1	1	2	330	37.3807	8.51416
Q08J23	RNA cytosine C(5)-methyltransferase NSUN2 OS=Homo sapiens OX=9606 GN=NSUN2 PE=1 SV=2 - [NSUN2_HUMAN]	4.04	2	2	2	2	767	86.4158	6.771
Q8ND09	Uncharacterized protein DKFZp434K1130 (Fragment) OS=Homo sapiens OX=9606 GN=DKFZp434K1130 PE=4 SV=2 - [Q8ND09_HUMAN]	10.89	7	1	1	1	101	11.6888	4.83057
B3KMX4	cDNA FLJ12859 fis, clone NT2RP2003522, highly similar to Zinc finger protein 281 OS=Homo sapiens OX=9606 PE=2 SV=1 - [B3KMX4_HUMAN]	3.03	3	1	1	1	462	50.3508	5.70654
A0A384P5W4	Epididymis secretory sperm binding protein OS=Homo sapiens OX=9606 PE=2 SV=1 - [A0A384P5W4_HUMAN]	2.12	2	3	3	3	1648	186.349	7.91357
Q9P253	Vacuolar protein sorting-associated protein 18 homolog OS=Homo sapiens OX=9606 GN=VPS18 PE=1 SV=2 - [VPS18_HUMAN]	1.13	1	1	1	1	973	110.116	6.07471
F8VVM2	Phosphate carrier protein, mitochondrial OS=Homo sapiens OX=9606 GN=SLC25A3 PE=1 SV=1 - [F8VVM2_HUMAN]	4.32	9	2	2	2	324	36.1376	9.26123
Q6NX58	MAP7D1 protein (Fragment) OS=Homo sapiens OX=9606 GN=MAP7D1 PE=2 SV=1 - [Q6NX58_HUMAN]	2.51	6	2	2	2	678	75.6224	10.3013
A8K6X9	cDNA FLJ76427, highly similar to Homo sapiens SH2 domain binding protein 1 (tetratricopeptide repeat containing) (SH2BP1), mRNA OS=Homo sapiens OX=9606 PE=2 SV=1 - [A8K6X9_HUMAN]	0.94	2	1	1	1	1173	133.448	6.771
B2R4M6	Protein S100 OS=Homo sapiens OX=9606 PE=2 SV=1 - [B2R4M6_HUMAN]	13.16	2	1	1	1	114	13.2015	6.12549
Q8IWR0	Zinc finger CCCH domain-containing protein 7A OS=Homo sapiens OX=9606 GN=ZC3H7A PE=1 SV=1 - [Z3H7A_HUMAN]	1.85	4	2	2	2	971	110.466	7.29834
B4DHI4	cDNA FLJ60536, highly similar to Death-associated protein kinase 1 OS=Homo sapiens OX=9606 PE=2 SV=1 - [B4DHI4_HUMAN]	0.98	3	1	1	1	1430	159.958	6.80029
E7EMW7	E3 ubiquitin-protein ligase UBR5 OS=Homo sapiens OX=9606 GN=UBR5 PE=1 SV=1 - [E7EMW7_HUMAN]	0.57	2	1	1	1	2792	308.382	5.84619
E5RIR0	Fatty acid-binding protein, adipocyte OS=Homo sapiens OX=9606 GN=FABP4 PE=1 SV=1 - [E5RIR0_HUMAN]	30.77	4	1	1	1	39	4.57414	4.43701
F5H2I3	Importin-8 (Fragment) OS=Homo sapiens OX=9606 GN=IPO8 PE=1 SV=1 - [F5H2I3_HUMAN]	21.74	2	1	1	1	46	5.39606	9.99365
Q9NXD3	cDNA FLJ20311 fis, clone HEP07319 OS=Homo sapiens OX=9606 PE=2 SV=1 - [Q9NXD3_HUMAN]	2.82	5	2	2	2	888	101.735	7.95752
B4E091	cDNA FLJ55438, highly similar to Splicing factor 3 subunit 1 OS=Homo sapiens OX=9606 PE=2 SV=1 - [B4E091_HUMAN]	3.62	2	2	2	2	690	77.3577	5.16064
B7Z7M2	cDNA FLJ51564, highly similar to Pregnancy zone protein OS=Homo sapiens OX=9606 PE=2 SV=1 - [B7Z7M2_HUMAN]	6.62	4	1	1	1	136	14.9596	5.10986
A0A087WYN6	AP-3 complex subunit delta-1 (Fragment) OS=Homo sapiens OX=9606 GN=AP3D1 PE=1 SV=1 - [A0A087WYN6_HUMAN]	5.42	4	1	1	1	203	22.3688	8.04541
Q53SY7	Uncharacterized protein CAD (Fragment) OS=Homo sapiens OX=9606 GN=CAD PE=3 SV=1 - [Q53SY7_HUMAN]	0.6	3	1	1	1	2151	235.029	6.59521
Q8TED9	Actin filament-associated protein 1-like 1 OS=Homo sapiens OX=9606 GN=AFAP1L1 PE=1 SV=2 - [AF1L1_HUMAN]	5.47	2	3	3	3	768	86.3777	6.80029
H0YBW1	La-related protein 1 (Fragment) OS=Homo sapiens OX=9606 GN=LARP1 PE=1 SV=1 - [H0YBW1_HUMAN]	6.41	4	2	2	2	281	32.5567	8.27979
H0YG48	Pleckstrin homology domain-containing family A member 5 (Fragment) OS=Homo sapiens OX=9606 GN=PLEKHA5 PE=1 SV=1 - [H0YG48_HUMAN]	6.67	7	1	1	1	135	15.5001	9.61279
Q5T205	Nicastrin (Fragment) OS=Homo sapiens OX=9606 GN=NCSTN PE=1 SV=1 - [Q5T205_HUMAN]	10.5	6	2	2	2	219	24.5074	5.26221
A0A087WSW7	Helicase, lymphoid-specific, isoform CRA_d OS=Homo sapiens OX=9606 GN=HELLS PE=1 SV=1 - [A0A087WSW7_HUMAN]	1.57	5	1	1	1	700	80.984	8.07471
Q9HB00	Desmocollin 1, isoform CRA_b OS=Homo sapiens OX=9606 GN=DSC1 PE=4 SV=1 - [Q9HB00_HUMAN]	1.79	2	1	1	1	840	93.776	5.52881
Q9BY89	Uncharacterized protein KIAA1671 OS=Homo sapiens OX=9606 GN=KIAA1671 PE=1 SV=2 - [K1671_HUMAN]	0.44	1	1	1	1	1806	196.59	8.47021
A0A0A0MT48	Vacuolar protein sorting-associated protein 54 (Fragment) OS=Homo sapiens OX=9606 GN=VPS54 PE=4 SV=1 - [A0A0A0MT48_HUMAN]	8.64	1	1	1	1	81	8.85167	4.84326
B7Z889	cDNA FLJ61648, highly similar to Homo sapiens NOD9 protein (NOD9), transcript variant 2, mRNA OS=Homo sapiens OX=9606 PE=2 SV=1 - [B7Z889_HUMAN]	1.32	2	1	1	1	607	67.0018	7.02002
Q02413	Desmoglein-1 OS=Homo sapiens OX=9606 GN=DSG1 PE=1 SV=2 - [DSG1_HUMAN]	2.48	1	2	2	2	1049	113.676	5.03369
P05976	Myosin light chain 1/3, skeletal muscle isoform OS=Homo sapiens OX=9606 GN=MYL1 PE=1 SV=3 - [MYL1_HUMAN]	7.73	7	2	2	2	194	21.1318	5.03369
H3BUN8	Lipase maturation factor 1 (Fragment) OS=Homo sapiens OX=9606 GN=LMF1 PE=1 SV=1 - [H3BUN8_HUMAN]	7.45	1	1	1	1	161	17.9351	7.50342
Q9H8B9	cDNA FLJ13778 fis, clone PLACE4000431, highly similar to H.sapiens U5 snRNP-specific 200kD protein OS=Homo sapiens OX=9606 PE=2 SV=1 - [Q9H8B9_HUMAN]	1.29	4	1	1	1	774	87.829	6.69775
B3KT32	cDNA FLJ37546 fis, clone BRCAN2027364, highly similar to Homo sapiens formin-like 2 (FMNL2), transcript variant 2, mRNA OS=Homo sapiens OX=9606 PE=2 SV=1 - [B3KT32_HUMAN]	7.58	9	2	2	2	356	41.7199	9.17334
A0A0S2Z495	Junction plakoglobin isoform 2 (Fragment) OS=Homo sapiens OX=9606 GN=JUP PE=2 SV=1 - [A0A0S2Z495_HUMAN]	7.19	17	2	2	2	334	37.1165	5.05908
B7ZKN7	BLM protein OS=Homo sapiens OX=9606 GN=BLM PE=2 SV=1 - [B7ZKN7_HUMAN]	1.06	6	1	1	1	1042	116.989	8.63135
H7BY36	RNA-binding protein EWS (Fragment) OS=Homo sapiens OX=9606 GN=EWSR1 PE=1 SV=1 - [H7BY36_HUMAN]	2.92	5	1	1	1	308	32.1604	9.81787
B4DKS0	cDNA FLJ53381, highly similar to Monocarboxylate transporter 1 OS=Homo sapiens OX=9606 PE=2 SV=1 - [B4DKS0_HUMAN]	4.17	3	2	2	2	480	51.8027	8.49951
A9X9L1	Desmocollin 2 (Fragment) OS=Homo sapiens OX=9606 GN=DSC2 PE=4 SV=1 - [A9X9L1_HUMAN]	9	8	1	1	1	100	11.7286	4.22119
B3KMG3	cDNA FLJ10929 fis, clone OVARC1000479, highly similar to Cullin-associated NEDD8-dissociated protein 1 OS=Homo sapiens OX=9606 PE=2 SV=1 - [B3KMG3_HUMAN]	5.24	4	2	2	2	458	50.8355	6.22705
A0A0U1RR46	InaD-like protein OS=Homo sapiens OX=9606 GN=PATJ PE=1 SV=1 - [A0A0U1RR46_HUMAN]	0.88	6	1	1	1	683	74.5193	5.50342
Q4KMQ1	Taperin OS=Homo sapiens OX=9606 GN=TPRN PE=1 SV=2 - [TPRN_HUMAN]	1.83	1	1	1	1	711	75.5097	7.25439
H3BVD0	RNA pseudouridylate synthase domain-containing protein 1 (Fragment) OS=Homo sapiens OX=9606 GN=RPUSD1 PE=1 SV=1 - [H3BVD0_HUMAN]	14.04	1	1	1	1	178	18.9037	8.93896
P05109	Protein S100-A8 OS=Homo sapiens OX=9606 GN=S100A8 PE=1 SV=1 - [S10A8_HUMAN]	11.83	1	1	1	1	93	10.8276	7.03467
Q96MU7	YTH domain-containing protein 1 OS=Homo sapiens OX=9606 GN=YTHDC1 PE=1 SV=3 - [YTDC1_HUMAN]	1.24	2	1	1	1	727	84.6493	6.22705
B7Z1C7	cDNA FLJ59451, highly similar to Scaffold attachment factor B OS=Homo sapiens OX=9606 PE=2 SV=1 - [B7Z1C7_HUMAN]	5.31	10	2	2	2	716	81.1183	7.23975
A0A499FIX8	Extended synaptotagmin-2 OS=Homo sapiens OX=9606 GN=ESYT2 PE=1 SV=1 - [A0A499FIX8_HUMAN]	1.66	2	1	1	1	845	93.9196	8.20654
B4DKT2	cDNA FLJ58013, highly similar to Cullin-4A OS=Homo sapiens OX=9606 PE=2 SV=1 - [B4DKT2_HUMAN]	1.83	6	1	1	1	438	50.9714	8.74854
P46013	Proliferation marker protein Ki-67 OS=Homo sapiens OX=9606 GN=MKI67 PE=1 SV=2 - [KI67_HUMAN]	0.8	1	1	1	1	3256	358.474	9.45166
Q96P70	Importin-9 OS=Homo sapiens OX=9606 GN=IPO9 PE=1 SV=3 - [IPO9_HUMAN]	2.4	1	2	2	2	1041	115.889	4.80518
E9PK52	Band 4.1-like protein 2 OS=Homo sapiens OX=9606 GN=EPB41L2 PE=1 SV=1 - [E9PK52_HUMAN]	3.33	11	2	2	2	811	90.9414	5.85889
Q6ZUM0	cDNA FLJ43567 fis, clone PUAEN2007785 OS=Homo sapiens OX=9606 PE=2 SV=1 - [Q6ZUM0_HUMAN]	3.22	9	1	1	1	373	43.3976	4.85596
Q6DCA8	BCLAF1 protein (Fragment) OS=Homo sapiens OX=9606 GN=BCLAF1 PE=2 SV=1 - [Q6DCA8_HUMAN]	2.35	8	2	2	2	680	77.9012	10.2134
H0YB55	Transcription initiation factor TFIID subunit 2 (Fragment) OS=Homo sapiens OX=9606 GN=TAF2 PE=1 SV=1 - [H0YB55_HUMAN]	14.93	4	1	1	1	67	7.49885	6.50732
Q8N9B5	Junction-mediating and -regulatory protein OS=Homo sapiens OX=9606 GN=JMY PE=1 SV=2 - [JMY_HUMAN]	0.81	1	1	1	1	988	111.376	6.17627
B3KMP4	cDNA FLJ11828 fis, clone HEMBA1006507, highly similar to Disheveled-associated activator of morphogenesis 1 OS=Homo sapiens OX=9606 PE=2 SV=1 - [B3KMP4_HUMAN]	3.08	3	1	1	1	325	37.4615	9.02686
Q68E01	Integrator complex subunit 3 OS=Homo sapiens OX=9606 GN=INTS3 PE=1 SV=1 - [INT3_HUMAN]	1.92	2	2	2	2	1043	117.994	5.79541
B4E265	cDNA FLJ61059, highly similar to Homo sapiens SMC5 structural maintenance of chromosomes 5-like 1 (SMC5L1), mRNA OS=Homo sapiens OX=9606 PE=2 SV=1 - [B4E265_HUMAN]	1.65	2	1	1	1	729	85.4506	9.02686
Q9Y2K3	Myosin-15 OS=Homo sapiens OX=9606 GN=MYH15 PE=1 SV=5 - [MYH15_HUMAN]	0.77	1	1	1	1	1946	224.479	5.84619
A0A024RBS1	GCN1 general control of amino-acid synthesis 1-like 1 (Yeast), isoform CRA_b OS=Homo sapiens OX=9606 GN=GCN1L1 PE=4 SV=1 - [A0A024RBS1_HUMAN]	0.45	3	1	1	1	2432	266.706	6.91748
A0JLT9	SF3B1 protein (Fragment) OS=Homo sapiens OX=9606 GN=SF3B1 PE=2 SV=1 - [A0JLT9_HUMAN]	3.02	5	1	1	1	496	54.3708	6.1001
Q86UA8	SMARCA1 protein (Fragment) OS=Homo sapiens OX=9606 GN=SMARCA1 PE=2 SV=2 - [Q86UA8_HUMAN]	0.73	7	1	1	1	965	113.286	8.60205
B4DTX5	cDNA FLJ60072, highly similar to Homo sapiens sorbin and SH3 domain containing 1 (SORBS1), transcript variant 6, mRNA OS=Homo sapiens OX=9606 PE=2 SV=1 - [B4DTX5_HUMAN]	4.14	2	1	1	1	749	83.862	7.15186
C9K0I0	Testis-specific serine kinase substrate OS=Homo sapiens OX=9606 GN=TSKS PE=1 SV=1 - [C9K0I0_HUMAN]	2.3	2	1	1	1	392	43.0727	6.17627
Q59GZ5	Kinesin family member 11 variant (Fragment) OS=Homo sapiens OX=9606 PE=2 SV=1 - [Q59GZ5_HUMAN]	2.06	3	1	1	1	388	44.4682	5.35107
Q9Y4B5	Microtubule cross-linking factor 1 OS=Homo sapiens OX=9606 GN=MTCL1 PE=1 SV=5 - [MTCL1_HUMAN]	0.37	1	1	1	1	1905	209.397	6.43018
D3VVH6	Ataxin 3 variant m (Fragment) OS=Homo sapiens OX=9606 GN=ATXN3 PE=2 SV=1 - [D3VVH6_HUMAN]	12.4	1	1	1	2	250	28.9905	4.95752
Q14554	Protein disulfide-isomerase A5 OS=Homo sapiens OX=9606 GN=PDIA5 PE=1 SV=1 - [PDIA5_HUMAN]	1.16	1	1	1	1	519	59.5561	7.91357
P00568	Adenylate kinase isoenzyme 1 OS=Homo sapiens OX=9606 GN=AK1 PE=1 SV=3 - [KAD1_HUMAN]	6.19	3	1	1	1	194	21.6213	8.63135
Q9H678	cDNA: FLJ22530 fis, clone HRC12866 OS=Homo sapiens OX=9606 PE=2 SV=1 - [Q9H678_HUMAN]	3.45	8	1	1	1	406	45.3303	7.12256
I6L8B7	Fatty acid-binding protein 5 OS=Homo sapiens OX=9606 GN=FABP5 PE=1 SV=1 - [I6L8B7_HUMAN]	10.89	2	1	1	1	101	11.2495	6.07471
Q0VF96	Cingulin-like protein 1 OS=Homo sapiens OX=9606 GN=CGNL1 PE=1 SV=2 - [CGNL1_HUMAN]	0.61	1	1	1	1	1302	148.989	5.66846
C9J0D1	Histone H2A OS=Homo sapiens OX=9606 GN=H2AZ2 PE=1 SV=1 - [C9J0D1_HUMAN]	13.11	26	2	2	2	122	13.155	9.99365
A0A024RDA1	Exocyst complex component 1, isoform CRA_a OS=Homo sapiens OX=9606 GN=EXOC1 PE=4 SV=1 - [A0A024RDA1_HUMAN]	0.91	2	1	1	1	879	100.219	6.59521
B7Z7T5	Ubiquitin carboxyl-terminal hydrolase OS=Homo sapiens OX=9606 PE=2 SV=1 - [B7Z7T5_HUMAN]	2.25	8	2	2	2	799	92.7457	5.73193
Q4KMP7	TBC1 domain family member 10B OS=Homo sapiens OX=9606 GN=TBC1D10B PE=1 SV=3 - [TB10B_HUMAN]	2.1	2	2	2	2	808	87.1447	9.18799
A2VCM5	PACSIN1 protein (Fragment) OS=Homo sapiens OX=9606 GN=PACSIN1 PE=2 SV=1 - [A2VCM5_HUMAN]	1.96	8	1	1	1	306	34.96	5.23682
P0C7V6	Putative transcription factor SPT20 homolog-like 2 OS=Homo sapiens OX=9606 GN=SUPT20HL2 PE=5 SV=1 - [SP202_HUMAN]	2.69	2	1	1	1	817	87.487	8.79248
H7C1I7	Zinc finger MYM-type protein 4 (Fragment) OS=Homo sapiens OX=9606 GN=ZMYM4 PE=1 SV=1 - [H7C1I7_HUMAN]	1.08	2	1	1	1	1207	134.331	7.85498
Q6GQY8	PPP1R12B protein OS=Homo sapiens OX=9606 GN=PPP1R12B PE=1 SV=1 - [Q6GQY8_HUMAN]	7.75	6	1	1	1	142	15.7059	6.78564
B5MC85	Regulator of microtubule dynamics protein 2 OS=Homo sapiens OX=9606 GN=RMDN2 PE=4 SV=2 - [B5MC85_HUMAN]	2.23	3	1	1	1	358	40.0155	8.27979
B4DP34	cDNA FLJ53149, highly similar to Peptidylprolyl isomerase domain and WDrepeat-containing protein 1 OS=Homo sapiens OX=9606 PE=2 SV=1 - [B4DP34_HUMAN]	3.36	1	1	1	1	506	57.3979	8.29443
B7Z964	Sarcolemmal membrane-associated protein OS=Homo sapiens OX=9606 GN=SLMAP PE=1 SV=1 - [B7Z964_HUMAN]	2.76	7	1	1	1	362	42.0108	5.32568
M0R2S2	Epidermal growth factor receptor substrate 15-like 1 OS=Homo sapiens OX=9606 GN=EPS15L1 PE=1 SV=1 - [M0R2S2_HUMAN]	1.79	8	1	1	1	447	49.8263	5.13525
G3V4V5	E3 ubiquitin-protein ligase HECTD1 (Fragment) OS=Homo sapiens OX=9606 GN=HECTD1 PE=1 SV=1 - [G3V4V5_HUMAN]	1.19	4	1	1	1	926	101.948	5.33838
A8K351	cDNA FLJ78208, highly similar to Homo sapiens apolipoprotein L, 4 (APOL4), transcript variant a, mRNA OS=Homo sapiens OX=9606 PE=2 SV=1 - [A8K351_HUMAN]	2.3	4	1	1	1	348	38.7176	7.6499
J3KNM9	F-box/LRR-repeat protein 7 OS=Homo sapiens OX=9606 GN=FBXL7 PE=1 SV=2 - [J3KNM9_HUMAN]	3.56	2	1	1	1	449	50.3286	8.26514
Q86TA0	Uncharacterized protein DKFZp451C1616 OS=Homo sapiens OX=9606 GN=DKFZp451C1616 PE=2 SV=1 - [Q86TA0_HUMAN]	2.31	4	1	1	1	779	86.728	5.74463
Q6PJ70	OSBPL6 protein (Fragment) OS=Homo sapiens OX=9606 GN=OSBPL6 PE=2 SV=1 - [Q6PJ70_HUMAN]	5.29	2	1	1	1	189	21.2799	9.42236
P31277	Homeobox protein Hox-D11 OS=Homo sapiens OX=9606 GN=HOXD11 PE=3 SV=3 - [HXD11_HUMAN]	6.21	1	1	1	1	338	35.1751	8.83643
H0YJ83	Ras and Rab interactor 3 (Fragment) OS=Homo sapiens OX=9606 GN=RIN3 PE=1 SV=1 - [H0YJ83_HUMAN]	2.14	1	1	1	1	420	46.6586	7.78174
Q96C95	MLLT4 protein (Fragment) OS=Homo sapiens OX=9606 GN=MLLT4 PE=2 SV=1 - [Q96C95_HUMAN]	2.06	8	1	1	1	388	43.1849	7.32764
A0A024RD08	Mitochondrial carrier homolog 1 (C. elegans), isoform CRA_d OS=Homo sapiens OX=9606 GN=MTCH1 PE=3 SV=1 - [A0A024RD08_HUMAN]	6.99	2	1	1	1	372	39.8936	9.48096
Q59F18	Smoothelin isoform b variant (Fragment) OS=Homo sapiens OX=9606 PE=2 SV=1 - [Q59F18_HUMAN]	3.37	9	2	2	2	534	55.7753	6.72705
H0Y641	La-related protein 4B (Fragment) OS=Homo sapiens OX=9606 GN=LARP4B PE=1 SV=2 - [H0Y641_HUMAN]	5.26	3	1	1	1	190	20.3905	8.26514
B7Z7G8	cDNA FLJ53530 OS=Homo sapiens OX=9606 PE=2 SV=1 - [B7Z7G8_HUMAN]	8.86	1	1	1	1	158	17.0019	11.6343
H0YAF9	Follistatin (Fragment) OS=Homo sapiens OX=9606 GN=FST PE=1 SV=1 - [H0YAF9_HUMAN]	38.24	2	1	1	2	102	10.8069	7.00537
A0A087WTL9	La-related protein 4 OS=Homo sapiens OX=9606 GN=LARP4 PE=1 SV=1 - [A0A087WTL9_HUMAN]	13.3	7	2	2	2	188	21.5356	4.80518
B4DES7	cDNA FLJ61218, highly similar to RRP5 protein homolog OS=Homo sapiens OX=9606 PE=2 SV=1 - [B4DES7_HUMAN]	3.5	4	1	1	2	771	85.3685	9.26123
M0R2Z8	Serine/threonine-protein kinase D2 (Fragment) OS=Homo sapiens OX=9606 GN=PRKD2 PE=1 SV=1 - [M0R2Z8_HUMAN]	6.54	5	1	1	1	153	17.0749	8.29443
Q5TBG5	Proteasome subunit beta (Fragment) OS=Homo sapiens OX=9606 GN=PSMB7 PE=1 SV=1 - [Q5TBG5_HUMAN]	4.76	5	1	1	1	210	22.7646	7.38623
A8KAF0	cDNA FLJ75538, highly similar to Homo sapiens CCR6 chemokine receptor (CMKBR6) gene OS=Homo sapiens OX=9606 PE=2 SV=1 - [A8KAF0_HUMAN]	1.87	3	1	1	1	374	42.5239	8.93896
Q9UHS1	HCG1747076 OS=Homo sapiens OX=9606 GN=hCG_1747076 PE=2 SV=1 - [Q9UHS1_HUMAN]	16.33	1	1	1	1	49	5.51596	9.75928
P31151	Protein S100-A7 OS=Homo sapiens OX=9606 GN=S100A7 PE=1 SV=4 - [S10A7_HUMAN]	11.88	1	1	1	1	101	11.4636	6.771
H3BN75	AP-1 complex subunit gamma-1 (Fragment) OS=Homo sapiens OX=9606 GN=AP1G1 PE=1 SV=1 - [H3BN75_HUMAN]	13.21	14	1	1	1	53	6.3183	9.74463
B7ZAW0	cDNA, FLJ79324, highly similar to Carbamoyl-phosphate synthase (ammonia), mitochondrial OS=Homo sapiens OX=9606 PE=2 SV=1 - [B7ZAW0_HUMAN]	11.83	8	1	1	1	186	20.2544	4.729
Q6PJM8	RRP1B protein (Fragment) OS=Homo sapiens OX=9606 GN=RRP1B PE=2 SV=1 - [Q6PJM8_HUMAN]	2.21	2	1	1	1	408	46.9315	8.93896
A0A0D9SEQ1	Histone-lysine N-methyltransferase EHMT1 (Fragment) OS=Homo sapiens OX=9606 GN=EHMT1 PE=1 SV=4 - [A0A0D9SEQ1_HUMAN]	10.65	1	1	1	1	432	46.4258	6.56592
K7EJW6	ATP-binding cassette sub-family A member 5 (Fragment) OS=Homo sapiens OX=9606 GN=ABCA5 PE=1 SV=8 - [K7EJW6_HUMAN]	3.49	2	1	1	2	573	65.4951	8.42627
B4DZU1	cDNA FLJ58385, moderately similar to Centrobin OS=Homo sapiens OX=9606 PE=2 SV=1 - [B4DZU1_HUMAN]	8.2	3	1	1	1	122	14.1381	5.2876
E9PJ04	Splicing factor 3B subunit 2 (Fragment) OS=Homo sapiens OX=9606 GN=SF3B2 PE=1 SV=8 - [E9PJ04_HUMAN]	2.83	4	1	1	1	353	38.3929	6.45557
K7ERF2	tRNA-dihydrouridine(47) synthase [NAD(P)(+)]-like OS=Homo sapiens OX=9606 GN=DUS3L PE=4 SV=1 - [K7ERF2_HUMAN]	45.95	1	1	1	1	37	4.26324	12.1323
A0A0U1RR70	Serine/threonine-protein kinase DCLK2 OS=Homo sapiens OX=9606 GN=DCLK2 PE=1 SV=1 - [A0A0U1RR70_HUMAN]	2.93	1	1	1	1	716	78.29	8.79248
A0A1B0GUM1	Pleckstrin homology domain-containing family A member 7 (Fragment) OS=Homo sapiens OX=9606 GN=PLEKHA7 PE=1 SV=1 - [A0A1B0GUM1_HUMAN]	2.31	5	1	1	1	519	58.7756	9.05615
A0A2R8Y651	PDZ domain-containing protein GIPC3 OS=Homo sapiens OX=9606 GN=GIPC3 PE=1 SV=1 - [A0A2R8Y651_HUMAN]	2.67	1	1	1	1	1349	143.108	9.42236
A0A494C1L4	CCA tRNA nucleotidyltransferase 1, mitochondrial (Fragment) OS=Homo sapiens OX=9606 GN=TRNT1 PE=1 SV=1 - [A0A494C1L4_HUMAN]	32.39	1	1	1	2	71	8.08307	7.53271
A0A494C1B7	DNA repair protein RAD50 (Fragment) OS=Homo sapiens OX=9606 GN=RAD50 PE=1 SV=1 - [A0A494C1B7_HUMAN]	1.01	3	1	1	1	894	104.034	7.6499
A0A494C1C5	Coiled-coil and C2 domain-containing protein 2A OS=Homo sapiens OX=9606 GN=CC2D2A PE=1 SV=1 - [A0A494C1C5_HUMAN]	4.86	5	1	1	1	638	73.3383	6.26514
A0A4P8J4B8	IgG3_IGHV3-48 (Fragment) OS=Homo sapiens OX=9606 PE=2 SV=1 - [A0A4P8J4B8_HUMAN]	6.67	1	1	1	1	165	18.102	6.07471
